# Supplementary material for: Influence of Huangqin Decoction on the immune function and fecal microbiome of chicks after experimental infection with Escherichia coli O78
Source: Sci Rep. 2022 Oct 5;12:16632. doi: 10.1038/s41598-022-20709-3 (PMC9534884; doi:10.1038/s41598-022-20709-3)
Supplement: Supplementary file 1 — Supplementary Information. [file 41598_2022_20709_MOESM1_ESM.zip]

Archive with 27 entries (21 files):
- supplementary file/S2-Mortality rates and visceral index.xlsx
- supplementary file/
- supplementary file/S1-Body weight.xlsx
- supplementary file/S3-ELISA/
- supplementary file/S3-ELISA/S3-IL-10.xlsx
- supplementary file/S3-ELISA/S3-IL-1a┬.xlsx
- supplementary file/S3-ELISA/S3-IL-6.xlsx
- supplementary file/S3-ELISA/S3-LZM.xlsx
- supplementary file/S3-ELISA/S3-TNF-a┴.xlsx
- supplementary file/S4-qPCR/
- supplementary file/S4-qPCR/S4-data processing-bursa of Fabricius.xls
- supplementary file/S4-qPCR/S4-data processing-spleen.xls
- supplementary file/S4-qPCR/S4-total raw  data of TLR.xlsx
- supplementary file/S5-Gut microorganism/
- supplementary file/S5-Gut microorganism/S5-2.6.1-OTU.txt
- supplementary file/S5-Gut microorganism/S5-2.6.2-Genus level analysis/
- supplementary file/S5-Gut microorganism/S5-2.6.2-Genus level analysis/Top15_genus.xls
- supplementary file/S5-Gut microorganism/S5-2.6.2-Genus level analysis/Top30_genus.xls
- supplementary file/S5-Gut microorganism/S5-2.6.2-Genus level analysis/genus.xls
- supplementary file/S5-Gut microorganism/S5-2.6.2-Genus level analysis/others_Top15_genus.xls
- supplementary file/S5-Gut microorganism/S5-2.6.2-Genus level analysis/others_Top30_genus.xls
- supplementary file/S5-Gut microorganism/S5-2.6.2-Phylum level analysis/
- supplementary file/S5-Gut microorganism/S5-2.6.2-Phylum level analysis/Top15_phylum.xls
- supplementary file/S5-Gut microorganism/S5-2.6.2-Phylum level analysis/Top30_phylum.xls
- supplementary file/S5-Gut microorganism/S5-2.6.2-Phylum level analysis/others_Top15_phylum.xls
- supplementary file/S5-Gut microorganism/S5-2.6.2-Phylum level analysis/others_Top30_phylum.xls
- supplementary file/S5-Gut microorganism/S5-2.6.2-Phylum level analysis/phylum.xls
