# Supplementary material for: Influence of Huangqin Decoction on the immune function and fecal microbiome of chicks after experimental infection with Escherichia coli O78
Source: Sci Rep. 2022 Oct 5;12:16632. doi: 10.1038/s41598-022-20709-3 (PMC9534884; doi:10.1038/s41598-022-20709-3)
Supplement: Supplementary file 1 — Supplementary Information. [file 41598_2022_20709_MOESM1_ESM.zip › supplementary file/S2-Mortality rates and visceral index.xlsx]

## Sheet: Sheet1
mortality rates
group	sum	death toll			mortality rates	cure rates
1	10	1	0.1	10	0.111	0.667	6
2	10	2	0.2	20	0.1	0.2	2
3	9	4	0.444444	44.4444	0.222	0.222	2
4	10	5	0.5	50	0.2	0.2	2
5	10	2	0.2	20	0.4	0.1	1
6	10	2	0.2	20	0.5	0.1	1
7	10	3	0.3	30	0.3	0.2	2
8	10	3	0.3	30	0.3	0.2	2
9	10	4	0.4	40	0.3	0.4	4
10	10	7	0.7	70	0.7	0.1	1
11	10	5	0.5	50	0.5	0.4	4
12	9	6	0.666667	66.6667	0.667	-	0
		death	survival	sum	mortality rates
	1	1	9	10	0.1
	12	6	3	9	0.667
body weight, organ weight
group		body weight	heart	liver	spleen	bursa of fabricius
0	0-1	379.2	2.476	9.827	0.597	2.149			355.1	2.4445	9.297	0.663	2.0705
	0-3	331	2.413	8.767	0.729	1.992
1	1-1	229.3	1.814	11.067	0.744	0.537
	1-3	243.2	2.368	9.328	0.458	0.355
	1-5		2.421	11.295	0.596	0.559
	1-6	284.8	2.095	10.862	1.006	0.849			274.975	2.1722	10.2976	0.8382	1.018
	1-8	342.6	2.163	8.936	1.387	1.772
2	2-1	254.9	2.32	13.731	0.838	0.504
	2-3	292	2.271	15.894	0.997	0.83
	2-6	267.7	2.258	13.233	0.542	0.631			279.34	2.699	13.4212	0.8504	0.7814
	2-7	297.5	4.422	10.78	1.03	1.023
	2-8	284.6	2.224	13.468	0.845	0.919
3	3-2	261.4	2.041	10.109	0.678	0.859
	3-3	300.5	2.189	13.646	1.041	1.266			286.12	2.3162	12.1506	0.8004	0.916
	3-5	238.9	1.828	10.708	0.415	0.42
	3-6	345	2.523	13.828	0.993	1.12
	3-7	284.8	3	12.462	0.875	0.915
4	4-2	289.5	2.191	9.987	0.781	0.476
	4-3	279.3	2.088	9.436	0.695	0.72			279	2.15083	12.6583	0.895	0.777333
	4-5	350.5	2.612	13.06	1.498	1.591
	4-6	243.6	1.98	11.98	0.875	0.819
	4-7	274.4	1.993	13.679	0.731	0.525
	4-8	236.7	2.041	17.808	0.79	0.533
5	5-1	259.3	2.592	11.79	0.568	0.431
	5-2	291	2.564	15.623	0.969	0.402			279.1	2.58067	13.939	0.658667	0.464333
	5-3	287	2.586	14.404	0.439	0.56
6	6-1		1.631	8.816	0.421	0.634
	6-2		1.748	11.776	0.62	0.387			265.3	1.67033	9.78667	0.423	0.684667
	6-3		1.632	8.768	0.228	1.033
7	7-1	177.2	1.25	6.714	0.195	0.853
	7-4	268	2.103	10.175	0.715	0.496			272.2	2.1825	10.7125	0.96575	0.85225
	7-5	355.3	2.967	13.618	1.401	1.073
	7-6	288.3	2.41	12.343	1.552	0.987
8	8-1
	8-2	307	2.116	9.731	1.192	0.855
	8-3	209.5	1.868	8.937		0.358			281.25	2.0505	9.95425	0.92225	0.82875
	8-4	246.5	2.034	8.516	0.585	0.645
	8-8	362	2.184	12.633	1.912	1.457
9	9-1	275	2.129	11.39	1.024	0.66
	9-2	343	2.118	8.839	1.024	1.892
	9-3	318.9	1.903	8.93	0.684	0.678
	9-5	290	2.069	12.444	0.729	0.834			282.75	1.98933	9.59833	0.788833	0.911167
	9-6	220.4	1.69	8.067	0.565	0.729
	9-7	249.2	2.027	7.92	0.707	0.674
10	10-1		3.07	11.06	0.34	0.75
	10-2	280.7	2.228	12.716	0.861	0.547
	10-3	363.2	2.626	9.325	0.761	2.114			321.95	2.64133	11.0337	0.654	1.137
11	11-1	345.1	2.676	10.231	0.932	2.35
	11-2	310.1	2.867	12.549	0.636	0.987
	11-3	382.7	2.703	13.019	1.483	2.328			345.967	2.74867	11.933	1.017	1.88833
12	12-1	174.3	2.28	10.71	0.45	0.26
	12-2	176.8	2.575	11.99	0.629	0.774
	12-4	232.6	3.947	22.573	0.914	0.656			195.05	2.9665	14.433	0.59125	0.53925
	12-6	196.5	3.064	12.459	0.372	0.467				0.0152089	0.0739964	0.00303127	0.00276468
		body weight	spleen	bursa of fabricius		Mean of body weight		spleen index	bursa of fabricius index		mean of spleen index	standard deviation		mean of bursa of fabricius index	standard deviation
	0-1	379.2	0.597	2.149		355.1		1.57437	5.66719		1.88839	0.444098		5.84266	0.248147
	0-3	331	0.729	1.992				2.20242	6.01813
	1-1	229.3	0.744	0.537		274.975					3.79038	0.364973		4.07663	1.54939
	1-3	243.2	0.458	0.355				1.88322	1.4597
	1-6	284.8	1.006	0.849				3.5323	2.98104
	1-8	342.6	1.387	1.772				4.04845	5.17221
	3-2	261.4	0.678	0.859		286.12		2.59373	3.28615		3.04343	0.435969		3.57064	0.557492
	3-3	300.5	1.041	1.266				3.46423	4.21298
	3-5	238.9	0.415	0.42				3.07233	3.21278
	3-6	345	0.993	1.12
	3-7	284.8	0.875	0.915
	5-1	259.3	0.568	0.431		279.1		2.19051	1.66217		2.35001	0.910676		1.66494	0.284898
	5-2	291	0.969	0.402				3.3299	1.38144
	5-3	287	0.439	0.56				1.52962	1.95122
	7-1	177.2	0.195	0.853		272.2					3.30553	0.901728		2.43536	0.826775
	7-4	268	0.715	0.496				2.66791	1.85075
	7-5	355.3	1.401	1.073				3.94315	3.01998
	7-6	288.3	1.552	0.987
	9-1	275	1.024	0.66		282.75		3.72364	2.4		2.80485	0.674658		2.52664	0.331737
	9-2	343	1.024	1.892				2.14487	2.12606
	9-3	318.9	0.684	0.678				2.51379	2.87586
	9-5	290	0.729	0.834				2.83708	2.70465
	9-6	220.4	0.565	0.729
	9-7	249.2	0.707	0.674
	11-1	345.1	0.932	2.35		345.967		2.70067	6.80962		3.28788	0.830448		6.44636	0.513732
	11-2	310.1	0.636	0.987				3.8751	6.08309
	11-3	382.7	1.483	2.328
	12-1	174.3	0.45	0.26		195.05		2.58176	1.49168		2.67753	0.836404		2.7487	1.47862
	12-2	176.8	0.629	0.774				3.55769	4.37783
	12-4	232.6	0.914	0.656				1.89313	2.37659
	12-6	196.5	0.372	0.467
					1	3.7904±0.3650		a
					4	3.3055±0.9017		ab
					6	3.2879±0.8304		ab
					2	3.04345±0.4360		ab
					5	2.8048±0.6747		ab
					m	2.6775±0.8364		ab
					3	2.3500±0.9107		b
					c	1.8884±0.4441		b
						6.4464±0.5137,6	a
						5.8427±0.2481,c	a
						4.0766± 1.5494,1	a
						3.5706± 0.5575,2	a
						2.7487±1.4786,7	a
						2.5266±0.3317,5	a
						2.4354±0.8268,4	a
						1.6649±0.2849,3	a
			body weight	bursa of fabricius
		0-1	379.2	2.149		5.66719			5.66719
		0-3	331	1.992		6.01813	5.84266		6.01813
		1-1	229.3	0.537		2.34191			2.34191
		1-6	284.8	1.849		6.49228	4.6688		6.49228
		1-8	342.6	1.772		5.17221			5.17221
		3-2	261.4	0.859		3.28615			3.28615
		3-3	300.5	1.266		4.21298			4.21298
		3-5	238.9	0.42		1.75806	3.14327		1.75806
		3-6	345	1.12		3.24638			3.24638
		3-7	284.8	0.915		3.21278			3.21278
		5-1	259.3	0.431		1.66217			1.66217
		5-2	291	0.402		1.38144	2.12952		1.38144
		5-3	287	0.96		3.34495			3.34495
		7-1	177.2	0.853		4.81377			4.81377
		7-4	268	0.496		1.85075	3.277		1.85075
		7-5	355.3	1.073		3.01998			3.01998
		7-6	288.3	0.987		3.42352			3.42352
		9-1	275	0.66		2.4			2.4
		9-2	343	1.892		5.51603			5.51603
		9-3	318.9	0.678		2.12606	3.15504		2.12606
		9-5	290	0.834		2.87586			2.87586
		9-6	220.4	0.729		3.30762			3.30762
		9-7	249.2	0.674		2.70465			2.70465
		11-1	345.1	2.35		6.80962			6.80962
		11-2	310.1	0.987		3.18284			3.18284
		11-3	382.7	2.328		6.08309	5.35852		6.08309
		12-1	174.3	0.26		1.49168			1.49168
		12-2	176.8	0.774		4.37783			4.37783
		12-4	232.6	0.656		2.82029	2.7666		2.82029
		12-6	196.5	0.467		2.37659			2.37659

## Sheet: Sheet2
group		body weight	heart	liver	spleen	bursa of Fabricius			body weight	heart			liver
0	0-1	379.2	2.476	9.827	0.597	2.149			379.2	2.476	0.652954		9.827	25.9151
	0-3	331	2.413	8.767	0.729	1.992			331	2.413	0.729003		8.767	26.4864
1	1-1	229.3	1.814	11.067	0.744	0.537			229.3	1.814	0.791103		11.067	48.2643
	1-3	243.2	2.368	9.328	0.458	0.355			243.2	2.368	0.973684		9.328	38.3553
	1-6	284.8	2.095	10.862	1.006	0.849			284.8	2.095	0.735604		10.862	38.139
	1-8	342.6	2.163	8.936	1.387	1.772			342.6	2.163	0.631349		8.936	26.0829
3	3-2	261.4	2.041	10.109	0.678	0.859			261.4	2.041	0.780796		10.109	38.6725
	3-3	300.5	2.189	13.646	1.041	1.266			300.5	2.189	0.728453		13.646	45.411
	3-5	238.9	1.828	10.708	0.415	0.42			238.9	1.828	0.765174		10.708	44.8221
	3-6	345	2.523	13.828	0.993	1.12			345	2.523	0.731304		13.828	40.0812
	3-7	284.8	3	12.462	0.875	0.915			284.8	3	1.05337		12.462	43.757
5	5-1	259.3	2.592	11.79	0.568	0.431			259.3	2.592	0.999614		11.79	45.4686
	5-2	291	2.564	15.623	0.969	0.402			291	2.564	0.8811		15.623	53.6873
	5-3	287	2.586	14.404	0.439	0.56			287	2.586	0.901045		14.404	50.1882
7	7-1	177.2	1.25	6.714	0.195	0.853			177.2	1.25	0.705418		6.714	37.8894
	7-4	268	2.103	10.175	0.715	0.496			268	2.103	0.784701		10.175	37.9664
	7-5	355.3	2.967	13.618	1.401	1.073			355.3	2.967	0.835069		13.618	38.3282
	7-6	288.3	2.41	12.343	1.552	0.987			288.3	2.41	0.835935		12.343	42.813
9	9-1	275	2.129	11.39	1.024	0.66			275	2.129	0.774182		11.39	41.4182
	9-2	343	2.118	8.839	1.024	1.892			343	2.118	0.617493		8.839	25.7697
	9-3	318.9	1.903	8.93	0.684	0.678			318.9	1.903	0.596739		8.93	28.0025
	9-5	290	2.069	12.444	0.729	0.834			290	2.069	0.713448		12.444	42.9103
	9-6	220.4	1.69	8.067	0.565	0.729			220.4	1.69	0.766788		8.067	36.6016
	9-7	249.2	2.027	7.92	0.707	0.674			249.2	2.027	0.813403		7.92	31.7817
11	11-1	345.1	2.676	10.231	0.932	2.35			345.1	2.676	0.775427		10.231	29.6465
	11-2	310.1	2.867	12.549	0.636	0.987			310.1	2.867	0.92454		12.549	40.4676
	11-3	382.7	2.703	13.019	1.483	2.328			382.7	2.703	0.706297		13.019	34.0188
12	12-1	174.3	2.28	10.71	0.45	0.26			174.3	2.28	1.30809		10.71	61.4458
	12-2	176.8	2.575	11.99	0.629	0.774			176.8	2.575	1.45645		11.99	67.8167
	12-4	232.6	3.947	22.573	0.914	0.656			232.6	3.947	1.6969		22.573	97.0464
	12-6	196.5	3.064	12.459	0.372	0.467			196.5	3.064	1.55929		12.459	63.4046

## Sheet: Sheet3
mortality rates
group	sum	death toll			mortality rates	cure rates				0	0	0
1	10	1	0.1	10	0.111	0.667	6			1	10	10		10
2	10	2	0.2	20	0.1	0.2	2			2	20	20		20
3	9	4	0.444444	44.4444	0.222	0.222	2			3	44.4444	22.2		30
4	10	5	0.5	50	0.2	0.2	2			4	50	20		50
5	10	2	0.2	20	0.4	0.1	1			5	20	40		20
6	10	2	0.2	20	0.5	0.1	1			6	20	50		50
7	10	3	0.3	30	0.3	0.2	2			7	30	30		30
8	10	3	0.3	30	0.3	0.2	2			8	30	30		50
9	10	4	0.4	40	0.3	0.4	4			9	40	40		30
10	10	7	0.7	70	0.7	0.1	1			10	70	70		70
11	10	5	0.5	50	0.5	0.4	4			11	50	50		50
12	9	6	0.666667	66.6667	0.667	-	0			12	66.6667	66.7		66.7
