# Supplementary material for: Influence of Huangqin Decoction on the immune function and fecal microbiome of chicks after experimental infection with Escherichia coli O78
Source: Sci Rep. 2022 Oct 5;12:16632. doi: 10.1038/s41598-022-20709-3 (PMC9534884; doi:10.1038/s41598-022-20709-3)
Supplement: Supplementary file 1 — Supplementary Information. [file 41598_2022_20709_MOESM1_ESM.zip › supplementary file/S1-Body weight.xlsx]

## Sheet: Sheet1
body weight
	17	18	19	20	21	22	23	24	25	26	27	28	29	30	1	2	3	4	5	6	7	8	9	10	11	12	13	14	15	16	17	18	19
group	1d	2d	3d	4d	5d	6d	7d	8d	9d	10d	11d	12d	13d	14d	15d	16d	17d	18d	19d（drugs supplementation）	20d	21d	22d	23d	24d	25d	26d	27d（inoculation）	28d	29d	30d	31d	32d
1				488	501	550.9	616	683	768	843.3	848	1016	1132.6	1224	1369.4	1462	1628	1753	1882	2067.4	2063.3	2123.5	2283.1	2150.1（9）	2308.1（9）	2512.6（9）	2775.8（9）		2147.3（8）	2147（8）	2055.9（8）	2176.7	（8）
2				476	494	548	606.9	691.2	757.1	838.6	866.9	1059.5	1125.9	1271.2	1390.4	1492	1654	1804	1924	2091.4	2145.8	2314.8	2366.5	2406	2586.4	2810.9	3089.8		2438（9）	2438（9）	2221（9）	2252.4	（9）
3				515.4	510	535.3	593	657.9	737.9	822.6	868.2	1044	1123.2	1309.2	1440.4	1576	1705	1855	2010	2178.4	2251.5	2395.5	2514.2	2600.5	2810	2872.5	3012.8		2143.5（8）	2109.4（8）	2062.8（8）	1840.3	（7）
4				482.7	504.1	554.9	614	677.5	759.7	819.3	849.9	1025.7	1118.3	1225	1344.4	1451	1585	1714.7	1834	2019.4	2088	2200	2318.7	2392.7	2567.7	2721.5	3094.6		2547.1（10）	2367（10）	2117.2（9）	2166.9	（9）
5				485.9	563.9	549.5	605	681.2	770.1	846.2	817.2	1025	1107.2	1226.7	1361.9	1469	1654	1804	1825	2022.4	2063.8	2242	2397.2	2503.2	2730.7	2846.7	2944		2094.7（8）	1981.8（8）	1644.4（7）	1645	（7）
6				475.4	508.1	556.6	618	688	767.3	851.6	870	1080	1170	1261	1410.2	1472	1603.5	1756	1845	2055.4	2166.5	2282.7	2435.3	2523.5	2678.5	2829	3033		1530（8）	1845.9（8）	1480.4（7）	590.4	（3）
7				507.2	542.8	602.6	650.1	713.8	798.3	872.6	872.6	1086	1172.6	1292	1415.4	1537	1674	1822	1930	2111.4	2156.7	2269.9	2371.9	2424.2	2679.2	2793.6	2837.9		2583（10）	2245.6（9）	2154（9）	2123.1	（9）
8				505	470	592.4	586.6（9）	727.5	816.6	896.7	903.5	1106	1198.1	1325	1452.4	1548	1712	1870	1987	2160.4	2233.6	2352.9	2451.2	2505	2754.2	2922.9	3123.1		2404.1（9）	2238.7（9）	2092.7（9）	1718.5	（7）
9				499.2	518.5	568.4	619	697.7	774.6	853.5	872.2	1084.3	1168.2	1286	1417.4	1542	1670	1811.8	1899	2118.4	2187.8	2306.3	2382.4	2425.2	2661.3	2745	3041.9		2187.8（8）	2152.6（8）	2075.3（8）	2155.9	（8）
10				477.9	498.2	543.9	589.3	656.9	724	789.3	840.7	1053	1138.9	1261	1391.3	1496	1610	1760	1791	2028.4	2108.3	2251	2386.8	2395.4	2820.7	2977.5	3040.2		1600.8（6）	776.6（3）	797.3（3）	814.3	（3）
11				513.1	532.6	542.9	589（9）	731.8	819.4	898.6	817	1026	1120.1	1203.3	1344	1467	1613	1755	1775	2001.4	2070.9	2186.4	2315.8	2324.4	2592	2660	2900.2		2115.9（8）	1687.7（6）	1315（5）	1445.9	（5）
12				473	600.3（13只）	816.4（15）	835.8（15）	764（12）	847（12）	938.3（12）	949.8（12）	1184（12）	1212.1（12）	1395（12）	1472.9（12）	1567（12）	1655（12）	1835（12）	1985（12）	2260.4（12）	2260.8（12）	2455.6（12）	2609.8（12）	2618.4（11）	2796.6（11）	2612.9（11）	2674.3（9）		1905.5（8）	1557.2（7）	1215.9（6）	818.5	（4）
				48.8		2176.7	8	272.087	223.287	7.97455
				47.6		2252.4	9	250.267	202.667	7.2381
				51.54		1840.3	7	262.9	211.36	7.54857																				355.1
				48.27		2166.9	（9）	240.767	192.497	6.87488																			379.2	331
				48.59		1645	（7）	235	186.41	6.6575										2775.8（9）		308.422		2176.7		272.087
				47.54		590.4	（3）	196.8	149.26	5.33071										3089.8		308.98		2252.4		250.267			308.422	272.087
				50.72		2123.1	（9）	235.9	185.18	6.61357			379.2	329.2						3012.8		301.28		1840.3		262.9
				50.5		1718.5	（7）	245.5	195	6.96429			331	281	304.267	24.1432				3094.6		309.46		2166.9		240.767			301.28	262.9
				49.92		2155.9	（8）	269.488	219.567	7.8417			352.6	302.6						2944		294.4		1645		235
				47.79		814.3	（3）	271.433	223.643	7.98726					10.8667	0.862257				3033		303.3		590.4		196.8			294.4	235
				51.31		1445.9	（5）	289.18	237.87	8.49536										2837.9		283.79		2123.1		235.9
				47.3		818.5	（4）	204.625	157.325	5.61875					9.51	0.75				3123.1		312.31		1718.5		245.5			283.79	235.9
																				3041.9		304.19		2155.9		269.488
																				3040.2		304.02		814.3		271.433			304.19	269.488
																				2900.2		290.02		1445.9		289.18
Feed intake																				2674.3（9）		297.144		818.5		204.625			290.02	289.18
																													297.144	204.625
group	1d	2d	3d	4d	5d	6d	7d	8d	9d	10d	11d	12d	13d	14d	15d	16d	17d	18d	19d（drugs supplementation）	20d	21d	22d	23d	24d	25d	26d	27d（inoculation）、28、29			30d	31d	32d	33d（fasting）
1			68.1	99.7	157.1	185.7	226.8	273.6	166.6			153	217.1	283.1	305.5	319.6	362.7	362.7	311.5	400	364.6	400	450	500	500	500	161.7			147.5	129.2	194.4
2			61.7	94.9	192.4	241.5	255.7	309.6	167.2			265	259.8	375.1	299.3	310	320.3	342.7	258.7	404	364.6	400	450	500	500	500	124.6			69.4	85.6	107.3
3			64.7	100.3	129.2	234.8	267	278.7	147.7			225.7	248.6	315.2	287.4	301.4	333.6	353.1	240.8	424	364.6	400	450	473	399.3	327.1	162			128.2	141.9	132.8
4			61.8	83.4	124.6	189.4	244.9	241.6	147.2			238	245.9	315.5	304	341.2	330.7	362.8	289.3	403	364.6	400	450	489.5	440	500	139.4			108.5	115.2	132.5
5			63.7	85.1	109.5	144.2	195.6	230.4	147.3			232	234	310	294.4	324.7	316.9	321.4	208.8	394.2	359.2	400	450	500	500	500	162.9			73.8	74.2	60.1
6			58.7	85.8	126.5	172.2	222.4	221.4	272.3			252.9	236	361.3	302.7	346.4	348.8	359.4	264.2	405	359.2	400	450	500	500	500	111.9			29	1.9	10.9
7				42.6	138.7	155.1	262.1	250	163.6			221.8	225.3	324.8	295.9	326.9	354.7	361.7	251	413.4	364.5	400	450	500	500	500	177.5			102.5	332.9	120
8			156.4（20）	100.9	142.8	212.1	221.9	235.6	159.6			223.4	235.8	305.5	276.9	309.2	333.1	355.1	249.7	415.6	364.5	400	450	500	500	500	79.1			86.8	77.9	66.2
9			84.7	84.2	102.3	172.9	245.4	231.9	175.4			221.9	240	313.8	332.2	336.2	353.1	364.7	310.5	410	364.5	400	450	500	500	500	264.5			182.9	144.8	212.1
10				76	130.3	140.8	228	254	166			256.9	253.1	352.9	310	309.2	340.9	360.5	257.8	405.6	364.5	400	450	500	400	307.8	85.6			45.3	67.6	61.1
11			100（20）	91.8	98.8	124.1	180.2	268.7	266			235.9	200	305	297.4	330	315.1	359	250.4	411	359.2	400	450	500	500	500	281.5			141.3	104.2	166.2
12			85.7（14）	99.5（14）	146（13）	131.3（15）	239.4（15）	229（12）	247（12）			265	360.8	328.8	315.5	338.5	301.7	365.7	401.8	346	364.5	450	500	500	568	479.7	43.9			32.7	21.2	21
			212	223.287	234				12.4049
			198	202.667	206				11.2593
			200	211.36	233				11.7422
			178	192.497	206				10.6943
			180	186.41	192				10.3561
			140	149.26	158				8.29222
			180	185.18	190				10.2878
			189	195	201				10.8333
			216	219.567	222				12.1982
			212	223.643	234				12.4246
			230	237.87	244				13.215
			149	157.325	165				8.74028
		1	7.57143	7.97455	8.35714	7.57143	7.97455	8.35714	7.57143
		2	7.07143	7.2381	7.35714	7.07143	7.2381	7.35714	7.97455
		3	7.14286	7.54857	8.32143	7.14286	7.54857	8.32143	8.35714											2775.8（9）	308.422	488	48.8
		4	6.35714	6.87488	7.35714	6.35714	6.87488	7.35714	7.07143											3089.8	308.98	476	47.6
		5	6.42857	6.6575	6.85714	6.42857	6.6575	6.85714	7.2381											3012.8	301.28	515.4	51.54
		6	5	5.33071	5.64286	5	5.33071	5.64286	7.35714											3094.6	309.46	482.7	48.27
		7	6.42857	6.61357	6.78571	6.42857	6.61357	6.78571	7.14286											2944	294.4	485.9	48.59
		8	6.75	6.96429	7.17857	6.75	6.96429	7.17857	7.54857											3033	303.3	475.4	47.54
		9	7.71429	7.8417	7.92857	7.71429	7.8417	7.92857	8.32143											2837.9	283.79	507.2	50.72
		10	7.57143	7.98726	8.35714	7.57143	7.98726	8.35714	6.35714											3123.1	312.31	505	50.5
		11	8.21429	8.49536	8.71429	8.21429	8.49536	8.71429	6.87488											3041.9	304.19	499.2	49.92
		12	5.32143	5.61875	5.89286	5.32143	5.61875	5.89286	7.35714											3040.2	304.02	477.9	47.79
									6.42857											2900.2	290.02	513.1	51.31
									6.6575											2674.3（9）	297.144	473	47.3
									6.85714
									5
									5.33071
									5.64286											308.422	48.8	11.2879
									6.42857											308.98	47.6	11.3643
									6.61357											301.28	51.54	10.8583
									6.78571											309.46	48.27	11.3561
									6.75											294.4	48.59	10.6874
									6.96429											303.3	47.54	11.12
									7.17857											283.79	50.72	10.1335
									7.71429											312.31	50.5	11.383
									7.8417											304.19	49.92	11.0552
									7.92857											304.02	47.79	11.1404
									7.57143											290.02	51.31	10.3787
									7.98726											297.144	47.3	10.8628
									8.35714
									8.21429
									8.49536
									8.71429
									5.32143
									5.61875
									5.89286
