# Supplementary material for: Influence of Huangqin Decoction on the immune function and fecal microbiome of chicks after experimental infection with Escherichia coli O78
Source: Sci Rep. 2022 Oct 5;12:16632. doi: 10.1038/s41598-022-20709-3 (PMC9534884; doi:10.1038/s41598-022-20709-3)
Supplement: Supplementary file 1 — Supplementary Information. [file 41598_2022_20709_MOESM1_ESM.zip › supplementary file/S3-ELISA/S3-IL-10.xlsx]

## Sheet: IL-10
project	IL-10
	1		2		3		4		5		6		7		8		9		10		11		12
	OD	concentration	OD	concentration	OD	concentration	OD	concentration	OD	concentration	OD	concentration	OD	concentration	OD	concentration	OD	concentration	OD	concentration	OD	concentration	OD	concentration
A	0.145	0	0.303	0	0.584	35.275	0.578	35.275	0.601	35.275	0.642	35.275	0.655	35.275	0.662	35.275	0.582	35.275	0.499	35.275	0.572	35.275	0.002	0
B	0.514	20	0.506	20	0.724	39.952	0.714	39.952	0.687	39.952	0.557	39.952	0.59	39.952	0.481	39.952	0.643	39.952	0.621	39.952	0.611	39.952	0.002	0
C	0.802	40	0.589	40	0.548	25.09	0.554	25.09	0.532	25.09	0.544	25.09	0.566	25.09	0.577	25.09	0.591	25.09	0.408	25.09	0.504	25.09	0.004	0
D	1.154	80	0.895	80	0.568	32.928	0.518	32.928	0.519	32.928	0.679	32.928	0.707	32.928	0.709	32.928	0.647	32.928	0.425	32.928	0.476	32.928	0.003	0
E	1.781	160	0.956	160	0.482	49.027	0.492	49.027	0.534	49.027	0.974	49.027	0.872	49.027	1.016	49.027	0.646	49.027	0.506	49.027	0.597	49.027	0.003	0
F	2.684	320	1.747	320	0.48	15.534	0.506	15.534	0.45	15.534	0.584	15.534	0.581	15.534	0.582	15.534	0.48	15.534	0.294	15.534	0.35	15.534	0.002	0
G	0.071	0	0.105	0	0.566	37.992	0.583	37.992	0.658	37.992	0.586	37.992	0.629	37.992	0.665	37.992	0.73	37.992	0.531	37.992	0.574	37.992	0.003	0
H	0.875	67.234	0.639	67.234	0.854	67.234	0.004	0	0.004	0	0.004	0	0.004	0	0.004	0	0.004	0	0.004	0	0.004	0	0.003	0
	X	Y
	0.245	0
	0.514	20
	0.802	40
	1.054	80
	1.681	160
	2.684	320
	0.303	0
	0.506	20
	0.589	40
	0.895	80
	1.556	160
	2.747	320
	1		2		3		4		5		6		7		8		9
	OD	concentration	OD	concentration	OD	concentration	OD	concentration	OD	concentration	OD	concentration	OD	concentration	OD	concentration	OD	concentration
A	0.584	31.0211	0.578	30.2284	0.601	33.2671	0.642	38.684	0.655	40.4016	0.662	41.3264	0.582	30.7568	0.578	30.2284	0.572	29.4356
B	0.724	49.5179	0.714	48.1967	0.687	44.6294	0.557	27.4538	0.59	31.8138	0.581	30.6247	0.643	38.8162	0.621	35.9095	0.611	34.5883
C	0.548	26.2648	0.554	27.0575	0.532	24.1508	0.544	25.7363	0.566	28.6429	0.577	30.0962	0.591	31.9459	0.408	7.76796	0.504	20.4515
D	0.568	28.9072	0.518	22.3012	0.519	22.4333	0.679	43.5725	0.707	47.2718	0.709	47.5361	0.647	39.3446	0.425	10.014	0.476	16.7521
E	0.482	17.5448	0.492	18.866	0.534	24.4151	0.974	82.5479	0.872	69.0716	1.016	88.0969	0.646	39.2125	0.506	20.7157	0.597	32.7386
F	0.48	17.2806	0.506	20.7157	0.45	13.317	0.584	31.0211	0.581	30.6247	0.582	30.7568	0.48	17.2806	0.434	11.2031	0.45	13.317
G	0.566	28.6429	0.583	30.889	0.578	30.2284	0.646	39.2125	0.629	36.9665	0.665	41.7228	0.55	26.529	0.531	24.0187	0.574	29.6999
H	0.875	69.468	0.839	64.7117	0.854	66.6935
										mean	standard deviation
C	31.0211	30.2284	33.2671	38.684	40.4016	41.3264	30.7568	30.2284	29.4356	33.9277	4.81876		33.928	4.819
1	49.5179	48.1967	44.6294	27.4538	31.8138	30.6247	38.8162	35.9095	34.5883	37.95	7.91456		37.95	7.915
2	26.2648	27.0575	24.1508	25.7363	28.6429	30.0962	31.9459	7.76796	20.4515	24.6793	7.17017		24.679	7.17
3	28.9072	22.3012	22.4333	43.5725	47.2718	47.5361	39.3446	10.014	16.7521	30.9036	13.9762		30.904	13.976
4	17.5448	18.866	24.4151	82.5479	69.0716	88.0969	39.2125	20.7157	32.7386	43.6899	28.4281		43.69	28.428
5	17.2806	20.7157	13.317	31.0211	30.6247	30.7568	17.2806	11.2031	13.317	20.613	8.12935		20.613	8.129
6	28.6429	30.889	30.2284	39.2125	36.9665	41.7228	26.529	24.0187	29.6999	31.99	5.97688		31.99	5.977
7	69.468	64.7117	66.6935							66.9577	2.38914		66.958	2.389
					C	1	2	3	4	5	6	7
					31.0211	42.5179	26.2648	33.9072	25.5448	17.2806	28.6429	69.468
					30.2284	41.1967	27.0575	32.3012	24.866	20.7157	30.889	64.7117
					33.2671	39.6294	25.7363	32.4333	24.4151	21.0211	30.2284	66.6935
					30.7568	38.8162	28.6429	38.5725	29.2125	20.6247	26.529
					30.2284	35.9095	30.0962	40.2718	20.7157	21.7568	24.0187
					29.4356	34.5883	31.9459	40.5361	22.7386	19.2806	29.6999
								39.3446
					38.7763	3.04449				66.95772，7		a
					28.2906	2.40395				38.776333，1		b
					36.7667	3.72598				36.766663，3		b
					24.5821	2.85739				30.8229，c		c
					20.1133	1.6042				28.33464，6		c
					28.3346	2.60604				28.2906，2		c
					66.9577	2.38914				24.58214，4		d
					30.8229	1.31524				20.11326，5		e
	C	1	2	3	4	5	6	7
	31.0211	40.5179	26.2648	28.9072	47.5448	17.2806	33.6429	69.468
	32.2284	38.1967	27.0575	25.3012	48.866	20.7157	30.889	64.7117
	33.2671	44.6294	24.1508	24.4333	34.4151	20.317	30.2284	66.6935
	38.684	33.4538	25.7363	38.5725	47.5479	24.0211	34.2125
	35.4016	36.8138	28.6429	30.2718	49.0716	21.6247	36.9665
	36.3264	39.6247	30.0962	37.5361	48.0969	25.7568	31.7228
	30.7568	38.8162	31.9459	39.3446	39.2125	17.2806	26.529
	33.2284	35.9095	27.768	27.014	35.7157	20.2031	29.0187
	34.4356	34.5883	20.4515	25.7521	42.7386	18.317	29.6999
	31.0211	49.5179	26.2648	28.9072	17.5448	17.2806	28.6429	69.468
	30.2284	48.1967	27.0575	22.3012	18.866	20.7157	30.889	64.7117
	33.2671	44.6294	24.1508	22.4333	24.4151	13.317	30.2284	66.6935
	38.684	27.4538	25.7363	43.5725	82.5479	31.0211	39.2125
	40.4016	31.8138	28.6429	47.2718	69.0716	30.6247	36.9665
	41.3264	30.6247	30.0962	47.5361	88.0969	30.7568	41.7228
	30.7568	38.8162	31.9459	39.3446	39.2125	17.2806	26.529
	30.2284	35.9095	7.76796	10.014	20.7157	11.2031	24.0187
	29.4356	34.5883	20.4515	16.7521	32.7386	13.317	29.6999
