# Supplementary material for: Influence of Huangqin Decoction on the immune function and fecal microbiome of chicks after experimental infection with Escherichia coli O78
Source: Sci Rep. 2022 Oct 5;12:16632. doi: 10.1038/s41598-022-20709-3 (PMC9534884; doi:10.1038/s41598-022-20709-3)
Supplement: Supplementary file 1 — Supplementary Information. [file 41598_2022_20709_MOESM1_ESM.zip › supplementary file/S3-ELISA/S3-IL-1a┬.xlsx]

## Sheet: IL-1β
project	IL-1β
	1		2		3		4		5		6		7		8		9		10		11		12
	OD value	concentration	OD value	concentration	OD value	concentration	OD value	concentration	OD value	concentration	OD value	concentration	OD value	concentration	OD value	concentration	OD value	concentration	OD value	concentration	OD value	concentration	OD value	concentration
A	2.848	600	2.836	600	0.491	58.073	0.496	58.073	0.467	58.073	0.467	58.073	0.473	58.073	0.457	58.073	0.533	58.073	0.581	58.073	0.472	58.073	0.004	0
B	1.955	300	2.103	300	0.615	69.829	0.604	69.829	0.579	69.829	0.452	69.829	0.456	69.829	0.473	69.829	0.577	69.829	0.594	69.829	0.595	69.829	0.003	0
C	0.518	150	1.267	150	0.513	57.124	0.483	57.124	0.479	57.124	0.486	57.124	0.439	57.124	0.456	57.124	0.513	57.124	0.552	57.124	0.475	57.124	0.003	0
D	0.622	75	0.596	75	0.377	62.031	0.444	62.031	0.393	62.031	0.6	62.031	0.686	62.031	0.672	62.031	0.53	62.031	0.479	62.031	0.427	62.031	0.003	0
E	0.361	37.5	0.346	37.5	0.439	79.665	0.462	79.665	0.448	79.665	0.807	79.665	0.689	79.665	0.776	79.665	0.62	79.665	0.586	79.665	0.543	79.665	0.004	0
F	0.139	0	0.142	0	0.463	52.843	0.452	52.843	0.408	52.843	0.54	52.843	0.553	52.843	0.474	52.843	0.477	52.843	0.42	52.843	0.424	52.843	0.003	0
G	0.114	0	0.119	0	0.571	70.778	0.482	70.778	0.725	70.778	0.454	70.778	0.437	70.778	0.508	70.778	0.575	70.778	0.657	70.778	0.577	70.778	0.003	0
H	0.739	114.378	0.762	114.378	0.789	114.378	0.005	0	0.003	0	0.004	0	0.005	0	0.004	0	0.004	0	0.004	0	0.002	0	0.002	0
	X	Y
	2.848	600
	1.855	300
	1.118	150
	0.622	75
	0.361	37.5
	0.139	0
	2.836	600
	1.893	300
	1.267	150
	0.596	75
	0.346	37.5
	0.142	0
	1		2		3		4		5		6		7		8		9
	OD value	concentration	OD value	concentration	OD value	concentration	OD value	concentration	OD value	concentration	OD value	concentration	OD value	concentration	OD value	concentration	OD value	concentration
A	0.491	48.221	0.496	49.2949	0.467	43.0663	0.467	43.0663	0.473	44.3549	0.457	40.9185	0.533	57.2417	0.581	67.5512	0.472	44.1402
B	0.615	74.8537	0.604	72.4911	0.579	67.1216	0.452	39.8446	0.456	40.7037	0.473	44.3549	0.577	66.6921	0.594	70.3433	0.595	70.5581
C	0.513	52.9461	0.483	46.5027	0.479	45.6436	0.486	47.1471	0.439	37.0524	0.456	40.7037	0.513	52.9461	0.552	61.3226	0.475	44.7845
D	0.377	23.7361	0.444	38.1263	0.393	27.1725	0.6	71.632	0.686	90.1031	0.672	87.0962	0.53	56.5974	0.479	45.6436	0.427	34.4751
E	0.439	37.0524	0.462	41.9924	0.448	38.9854	0.807	116.091	0.689	90.7474	0.776	109.433	0.62	75.9276	0.586	68.6251	0.543	59.3895
F	0.463	42.2071	0.452	39.8446	0.408	30.3942	0.54	58.7452	0.553	61.5373	0.474	44.5697	0.477	45.2141	0.42	32.9716	0.424	33.8307
G	0.571	65.4034	0.482	46.288	0.725	98.4795	0.454	40.2741	0.437	36.6229	0.508	51.8722	0.575	66.2625	0.657	83.8745	0.577	66.6921
H	0.739	101.486	0.762	106.426	0.789	112.225
										mean	standard deviation
C	48.221	49.2949	43.0663	43.0663	44.3549	40.9185	57.2417	67.5512	44.1402	48.6505	8.1144		48.651	8.114
1	74.8537	72.4911	67.1216	39.8446	40.7037	44.3549	66.6921	70.3433	70.5581	60.7737	13.7784		60.774	13.778
2	52.9461	46.5027	45.6436	47.1471	37.0524	40.7037	52.9461	61.3226	44.7845	47.6721	6.81011		47.672	6.81
3	23.7361	38.1263	27.1725	71.632	90.1031	87.0962	56.5974	45.6436	34.4751	52.7314	23.6657		52.731	23.666
4	37.0524	41.9924	38.9854	116.091	90.7474	109.433	75.9276	68.6251	59.3895	70.9161	28.0551		70.916	28.055
5	42.2071	39.8446	30.3942	58.7452	61.5373	44.5697	45.2141	32.9716	33.8307	43.2572	10.2873		43.257	10.287
6	65.4034	46.288	98.4795	40.2741	36.6229	51.8722	66.2625	83.8745	66.6921	61.7521	19.2236		61.752	19.224
7	101.486	106.426	112.225							106.713	5.37522		106.713	5.375
					C	1	2	3	4	5	6	7
					48.221	74.8537	52.9461	23.7361	37.0524	42.2071	65.4034	101.486
					49.2949	72.4911	46.5027	38.1263	41.9924	39.8446	46.288	106.426
					43.0663	67.1216	45.6436	27.1725	38.9854	30.3942	98.4795	112.225
					43.0663	39.8446	47.1471	71.632	116.091	58.7452	40.2741
					44.3549	40.7037	37.0524	90.1031	90.7474	61.5373	36.6229
					40.9185	44.3549	40.7037	87.0962	109.433	44.5697	51.8722
					57.2417	66.6921	52.9461	56.5974	75.9276	45.2141	66.2625
					67.5512	70.3433	61.3226	45.6436	68.6251	32.9716	83.8745
					44.1402	70.5581	44.7845	34.4751	59.3895	33.8307	66.6921
			44.7231	2.98823			106.7127，8		a
			70.3433	3.12134			70.3433，2		b
			51.0847	5.96403			59.3036，7		c
			49.2579	4.49067			51.0847，3		d
			53.6621	16.6127			49.2579，4		de
			43.2572	10.9113			46.7891，5		de
			61.7521	20.3897			44.7231，1		de
			106.713	5.37522			42.9589，6		e
