# Supplementary material for: Influence of Huangqin Decoction on the immune function and fecal microbiome of chicks after experimental infection with Escherichia coli O78
Source: Sci Rep. 2022 Oct 5;12:16632. doi: 10.1038/s41598-022-20709-3 (PMC9534884; doi:10.1038/s41598-022-20709-3)
Supplement: Supplementary file 1 — Supplementary Information. [file 41598_2022_20709_MOESM1_ESM.zip › supplementary file/S3-ELISA/S3-IL-6.xlsx]

## Sheet: IL-6
project	IL-6
	1				2				3				4				5				6			7		8		9		10		11		12
	OD value		concentration		OD value		concentration		OD value		concentration		OD value		concentration		OD value		concentration		OD value		concentration	OD value	concentration	OD value	concentration	OD value	concentration	OD value	concentration	OD value	concentration	OD value	concentration
A	0.001		160		0.003		160		0.004		91.801		0.004		91.801		0.004		91.801		0.004		91.801	0.004	91.801	0.002	91.801	0.005	91.801	0.099	91.801	0.062	91.801	0.069	0
B	0.001		80		0.102		80		0.115		4.938		0.101		4.938		0.176		4.938		0.14		19.02	0.198	19.02	0.105	19.02	0.187	19.02	0.226	19.02	0.016	19.02	0.015	0
C	0.003		40		0.185		40		0.144		19.02		0.152		19.02		0.123		19.02		0.141		4.938	0.185	4.938	0.144	4.938	0.248	4.938	0.243	4.938	0.035	4.938	0.028	0
D	0.002		20		0.238		20		0.26		-17.114		0.248		-17.114		0.183		-17.114		0.16		-17.114	0.156	-17.114	0.173	-17.114	0.159	-17.114	0.148	-17.114	0.051	-17.114	0.079	0
E	0.002		10		0.167		10		0.207		8.715		0.199		8.715		0.163		8.715		0.098		8.715	0.174	8.715	0.151	8.715	0.172	8.715	0.164	8.715	0.088	8.715	0.13	0
F	0.003		0		0.148		0		0.142		-58.398		0.159		-58.398		0.181		-58.398		0.273		-58.398	0.285	-58.398	0.195	-58.398	0.248	-58.398	0.177	-58.398	0.174	-58.398	0.247	0
G	0.002		0		0.211		0		0.215		-79.865		0.245		-79.865		0.318		-79.865		0.16		-79.865	0.164	-79.865	0.197	-79.865	0.164	-79.865	0.202	-79.865	0.294	-79.865	0.517	0
H	0.001		15.653		0.165		15.653		0.196		15.653		0.222		0		0.392		0		0.373		0	0.366	0	0.37	0	0.344	0	0.378	0	0.568	0	0.992	0
	1	1	2		3		4		5		6		7		8		9		10		11
8	0.992	160	0.568	160	0.378	72.0997	0.344	65.8454	0.37	70.6281	0.366	69.8923	0.373	71.18	0.392	74.675	0.222	43.4035	0.196	38.6208	0.165	32.9183
7	0.517	80	0.294	80	0.202	39.7245	0.164	32.7344	0.197	38.8047	0.285	54.9924	0.273	52.785	0.181	35.8616	0.159	31.8147	0.142	28.6875	0.148	29.7912
6	0.247	40	0.174	40	0.177	35.1257	0.248	48.1862	0.195	38.4368	0.164	32.7344	0.16	31.9986	0.318	61.0627	0.245	47.6343	0.215	42.1159	0.211	41.38
5	0.13	20	0.088	20	0.164	32.7344	0.172	34.206	0.151	30.3431	0.174	34.5739	0.098	20.5937	0.163	32.5504	0.199	39.1726	0.207	40.6442	0.167	33.2863
4	0.079	10	0.051	10	0.148	29.7912	0.159	31.8147	0.173	34.3899	0.156	31.2628	0.16	31.9986	0.183	36.2294	0.248	48.1862	0.26	50.3936	0.238	46.3467
3	0.028	0	0.035	0	0.243	47.2664	0.248	48.1862	0.144	29.0554	0.185	36.5973	0.141	28.5036	0.123	25.1925	0.152	30.527	0.144	29.0554	0.185	36.5973
2	0.015		0.016		0.226	44.1393	0.187	36.9652	0.105	21.8814	0.198	38.9887	0.14	28.3196	0.176	34.9418	0.101	21.1456	0.115	23.7208	0.102	21.3295
1	0.069	15.2591	0.062	13.9715	0.099	20.7777
												54.9924	52.785	61.0627	47.6343	42.1159	41.38
												32.7344	31.9986	35.8616	31.8147	28.6875	29.7912
	OD value		IL-6
	0.992		160
	0.517		80
	0.247		40
	0.13		20
	0.079		10
	0.028		0
	0.986		160
	0.568		80
	0.294		40
	0.174		20
	0.088		10
	0.051		0
											mean	standard deviation	mean	standard deviation
1	72.0997	65.8454	70.6281	69.8923	71.18	74.675	43.4035	38.6208	32.9183		59.9181	16.5741	59.918	16.574	59.918±16.574
2	39.7245	32.7344	38.8047	32.7344	31.9986	61.0627	47.6343	42.1159	41.38		40.91	9.16484	40.91	9.165	40.91±9.165
3	35.1257	48.1862	38.4368	54.9924	52.785	35.8616	31.8147	28.6875	29.7912		39.5201	9.97301	39.52	9.973	39.52±9.973
4	32.7344	34.206	30.3431	34.5739	20.5937	32.5504	39.1726	40.6442	33.2863		33.1227	5.71907	33.123	5.719	33.123±5.719
5	29.7912	31.8147	34.3899	31.2628	31.9986	36.2294	48.1862	50.3936	46.3467		37.8237	8.13914	37.824	8.139	37.824±8.139
6	47.2664	48.1862	29.0554	36.5973	28.5036	25.1925	30.527	29.0554	36.5973		34.5535	8.34211	34.553	8.342	34.553±8.342
7	44.1393	36.9652	21.8814	38.9887	28.3196	34.9418	21.1456	23.7208	21.3295		30.1591	8.76903	30.159	8.769	30.159±8.769
8	15.2591	13.9715	20.7777	16.6694	16.6694	16.6694	16.6694	16.6694	16.6694		16.6694	1.8078	16.669	1.808	16.669±1.808
1	59.918±16.574
2	40.91±9.165
3	39.52±9.973
4	33.123±5.719
5	37.824±8.139
6	34.553±8.342
7	30.159±8.769
8	16.669±1.808
						1	2	3	4	5	6	7	8
	70.7201	2.90559				72.0997	39.7245	35.1257	32.7344	29.7912	47.2664	44.1393	15.2591
	38.3909	1.54275				65.8454	32.7344	48.1862	34.206	31.8147	48.1862	36.9652	13.9715
	35.4148	1.6127				70.6281	38.8047	38.4368	30.3431	34.3899	29.0554	21.8814	20.7777
	34.6889	1.48596				69.8923	32.7344	54.9924	34.5739	31.2628	36.5973	38.9887	16.6694
	38.8277	2.0833				71.18	31.9986	52.785	20.5937	31.9986	28.5036	28.3196	16.6694
	39.8349	2.62517				74.675	61.0627	35.8616	32.5504	36.2294	25.1925	34.9418	16.6694
	28.4116	4.51466				43.4035	47.6343	31.8147	39.1726	48.1862	30.527	21.1456	16.6694
	16.6694	0.807802				38.6208	42.1159	28.6875	40.6442	50.3936	29.0554	23.7208	16.6694
						32.9183	41.38	29.7912	33.2863	46.3467	36.5973	21.3295	16.6694
			70.720075,1		a
			39.83487,6		b
			38.827744,5		b
			38.390863,2		b
			35.414814,3		b
			34.688869,4		b
			28.411575,7		c
			16.669431,8		d
