# Supplementary material for: Influence of Huangqin Decoction on the immune function and fecal microbiome of chicks after experimental infection with Escherichia coli O78
Source: Sci Rep. 2022 Oct 5;12:16632. doi: 10.1038/s41598-022-20709-3 (PMC9534884; doi:10.1038/s41598-022-20709-3)
Supplement: Supplementary file 1 — Supplementary Information. [file 41598_2022_20709_MOESM1_ESM.zip › supplementary file/S3-ELISA/S3-LZM.xlsx]

## Sheet: LZM
projiect	LZM
	1		2		3		4		5		6		7		8		9		10		11		12
	OD value	concentration	OD value	concentration	OD value	concentration	OD value	concentration	OD value	concentration	OD value	concentration	OD value	concentration	OD value	concentration	OD value	concentration	OD value	concentration	OD value	concentration	OD value	concentration
A	1.96	160	1.732	160	1.481	16	0.096	149.915	0.099	149.915	0.121	149.915	0.157	149.915	0.148	149.915	0.145	149.915	0.093	149.915	0.112	149.915	0.145	149.915
B	0.056	80	0.06	80	0.062	80	0.201	145.07	0.253	145.07	0.2	145.07	0.253	145.07	0.254	145.07	0.231	145.07	0.297	145.07	0.317	145.07	0.286	145.07
C	0.504	40	0.515	40	0.413	40	0.144	145.655	0.225	145.655	0.195	145.655	0.238	145.655	0.275	145.655	0.298	145.655	0.237	145.655	0.307	145.655	0.231	145.655
D	0.191	20	0.237	20	0.217	20	0.204	145.305	0.238	145.305	0.245	145.305	0.293	145.305	0.23	145.305	0.223	145.305	0.224	145.305	0.291	145.305	0.287	145.305
E	0.126	10	0.112	10	0.056	10	0.241	147.81	0.225	147.81	0.241	147.81	0.159	147.81	0.169	147.81	0.155	147.81	0.17	147.81	0.13	147.81	0.137	147.81
F	0.039	0	0.041	0	0.052	0	0.095	147.47	0.105	147.47	0.118	147.47	0.276	147.47	0.265	147.47	0.199	147.47	0.236	147.47	0.241	147.47	0.174	147.47
G	0.015	0	0.015	0	0.018	0	0.071	148.75	0.157	148.75	0.104	148.75	0.263	148.75	0.219	148.75	0.184	148.75	0.119	148.75	0.178	148.75	0.103	148.75
H	0.236	145.365	0.254	145.365	0.25	145.365
	OD value	concentration
	1.96	160
	0.504	40
	0.191	20
	0.126	10
	0.039	0
	1.732	160
	0.515	40
	0.237	20
	0.112	10
	0.041	0
	1.481	160
	0.413	40
	0.217	20
	0.056	10
	0.052	0
OD value
	C	0.096	0.099	0.121	0.157	0.148	0.145	0.093	0.112	0.145
	1	0.201	0.253	0.2	0.253	0.254	0.231	0.297	0.317	0.286
	2	0.144	0.225	0.195	0.238	0.275	0.298	0.237	0.307	0.231
	3	0.204	0.238	0.245	0.293	0.23	0.223	0.224	0.291	0.287
	4	0.241	0.225	0.241	0.159	0.169	0.155	0.17	0.13	0.137
	5	0.095	0.105	0.118	0.276	0.265	0.199	0.236	0.241	0.174
	6	0.071	0.157	0.104	0.263	0.219	0.184	0.119	0.178	0.103
	7	0.236	0.254	0.25
concentration												mean	standard deviation
	C	7.88326	8.15831	10.1754	13.476	12.6509	12.3758	7.6082	9.35022	12.3758		10.4504	2.30811
	1	17.5102	22.2778	17.4185	22.2778	22.3695	20.2607	26.3119	28.1456	25.3034		22.4306	3.70928
	2	12.2841	19.7106	16.9601	20.9025	24.2949	26.4036	20.8108	27.2288	20.2607		20.984	4.65554
	3	17.7852	20.9025	21.5443	25.9452	20.169	19.5273	19.6189	25.7618	25.3951		21.8499	3.06905
	4	21.1776	19.7106	21.1776	13.6594	14.5763	13.2927	14.6679	11.0006	11.6423		15.6561	3.98297
	5	7.79157	8.70843	9.90033	24.3866	23.378	17.3268	20.7192	21.1776	15.0347		16.4915	6.44319
	6	5.59114	13.476	8.61674	23.1947	19.1605	15.9515	9.99202	15.4014	8.52506		13.3232	5.68798
	7	20.7192	22.3695	22.0027								21.6971	0.866573
	mean	standard deviation
	10.45	2.308		52.25			Fivefold increase in concentration
	22.431	3.709		112.155
	20.984	4.656		104.92
	21.85	3.069		109.25
	15.656	3.983		78.28
	16.491	6.443		82.455
	13.323	5.688		66.615
	21.697	0.867		108.485
			C	7.88326	8.15831	10.1754	13.476	12.6509	12.3758	7.6082	9.35022	12.3758
			1	17.5102	22.2778	17.4185	22.2778	22.3695	20.2607	26.3119	28.1456	25.3034
			2	12.2841	19.7106	16.9601	20.9025	24.2949	26.4036	20.8108	27.2288	20.2607
			3	17.7852	20.9025	21.5443	25.9452	20.169	19.5273	19.6189	25.7618	25.3951
			4	21.1776	19.7106	21.1776	13.6594	14.5763	13.2927	14.6679	11.0006	11.6423
			5	7.79157	8.70843	9.90033	24.3866	23.378	17.3268	20.7192	21.1776	15.0347
			6	5.59114	13.476	8.61674	23.1947	19.1605	15.9515	9.99202	15.4014	8.52506
			7	20.7192	22.3695	22.0027
			C	39.4163	40.7916	50.8769	67.3802	63.2544	61.8791	38.041	46.7511	61.8791			C	39.4163	40.7916	50.8769	67.3802	63.2544	61.8791	38.041	46.7511	61.8791
			1	87.5509	111.389	87.0925	111.389	111.847	101.304	131.56	140.728	126.517			1	87.5509	111.389	87.0925	111.389	111.847	101.304	131.56	140.728	126.517
			2	61.4207	98.5531	84.8004	104.513	121.474	132.018	104.054	136.144	101.304			2	61.4207	98.5531	84.8004	104.513	121.474	132.018	104.054	136.144	101.304
			3	88.9262	104.513	107.722	129.726	100.845	97.6363	98.0947	128.809	126.975			3	88.9262	104.513	107.722	129.726	100.845	97.6363	98.0947	128.809	126.975
			4	105.888	98.5531	105.888	68.2971	72.8813	66.4634	73.3397	55.0027	58.2117			4	105.888	98.5531	105.888	68.2971	72.8813	66.4634	73.3397	55.0027	58.2117
			5	38.9579	43.5421	49.5016	121.933	116.89	86.6341	103.596	105.888	75.1735			5	38.9579	43.5421	49.5016	121.933	116.89	86.6341	103.596	105.888	75.1735
			6	27.9557	67.3802	43.0837	115.973	95.8026	79.7577	49.9601	77.0071	42.6253			6	27.9557	67.3802	43.0837	115.973	95.8026	79.7577	49.9601	77.0071	42.6253
			7	103.596	111.847	110.014									7	103.596	111.847	110.014
															C	1	2	3	4	5	6	7
					C	1	2	3	4	5	6	7			39.4163	87.5509	61.4207	88.9262	105.888	38.9579	27.9557	103.596
					7.88326	17.5102	12.2841	17.7852	21.1776	7.79157	5.59114	20.7192			40.7916	111.389	98.5531	104.513	98.5531	43.5421	67.3802	111.847
					8.15831	22.2778	19.7106	20.9025	19.7106	8.70843	13.476	22.3695			50.8769	87.0925	84.8004	107.722	105.888	49.5016	43.0837	110.014
					10.1754	17.4185	16.9601	21.5443	21.1776	9.90033	8.61674	22.0027			67.3802	111.389	104.513	129.726	68.2971	121.933	115.973
					13.476	22.2778	20.9025	25.9452	13.6594	24.3866	23.1947				63.2544	111.847	121.474	100.845	72.8813	116.89	95.8026
					12.6509	22.3695	24.2949	20.169	14.5763	23.378	19.1605				61.8791	101.304	132.018	97.6363	66.4634	86.6341	79.7577
					12.3758	20.2607	26.4036	19.5273	13.2927	17.3268	15.9515				38.041	131.56	104.054	98.0947	73.3397	103.596	49.9601
					7.6082	26.3119	20.8108	19.6189	14.6679	20.7192	9.99202				46.7511	140.728	136.144	128.809	55.0027	105.888	77.0071
					9.35022	28.1456	27.2288	25.7618	11.0006	21.1776	15.4014				61.8791	126.517	101.304	126.975	58.2117	75.1735	42.6253
					12.3758	25.3034	20.2607	25.3951	11.6423	15.0347	8.52506
					10.4504
														mean	52.2522	112.153	104.92	109.25	78.2806	82.4573	66.6162	108.486
			38.3953	2.56774		191.976		364.090065,6		a
			30.3944	3.16769		151.972		249.441235,3		ab
			35.6452	17.7862		178.226		191.9764,C		a
			49.8882	11.9525		249.441		178.226065,2		ab
			24.3754	5.93465		121.877		151.97215,1		b
			27.2076	12.3814		136.038		136.03789,5		b
			72.818	3.57796		364.09		133.869265,7		c
			26.7739	2.10349		133.869		121.87682,4		d
