# Supplementary material for: Influence of Huangqin Decoction on the immune function and fecal microbiome of chicks after experimental infection with Escherichia coli O78
Source: Sci Rep. 2022 Oct 5;12:16632. doi: 10.1038/s41598-022-20709-3 (PMC9534884; doi:10.1038/s41598-022-20709-3)
Supplement: Supplementary file 1 — Supplementary Information. [file 41598_2022_20709_MOESM1_ESM.zip › supplementary file/S3-ELISA/S3-TNF-a┴.xlsx]

## Sheet: TNF-α
project	TNF-α
	1		2		3		4		5		6		7		8		9		10		11
	OD value	concentration	OD value	concentration	OD value	concentration	OD value	concentration	OD value	concentration	OD value	concentration	OD value	concentration	OD value	concentration	OD value	concentration	OD value	concentration	OD value	concentration
A	2.798	400	2.877	400	0.323	26.381	0.344	26.381	0.334	26.381	0.289	26.381	0.275	26.381	0.267	26.381	0.32	26.381	0.288	26.381	0.278	26.381
B	1.913	200	1.996	200	0.415	36.875	0.419	36.875	0.399	36.875	0.293	36.875	0.292	36.875	0.326	36.875	0.465	36.875	0.436	36.875	0.384	36.875
C	0.991	100	1.017	100	0.282	30.528	0.31	30.528	0.282	30.528	0.344	30.528	0.356	30.528	0.361	30.528	0.405	30.528	0.348	30.528	0.311	30.528
D	0.447	50	0.446	50	0.633	47.739	0.666	47.739	0.638	47.739	0.474	47.739	0.508	47.739	0.49	47.739	0.297	47.739	0.248	47.739	0.211	47.739
E	0.188	25	0.163	25	0.663	42.528	0.704	42.528	0.758	42.528	0.366	42.528	0.347	42.528	0.335	42.528	0.245	42.528	0.216	42.528	0.178	42.528
F	0.031	0	0.042	0	0.249	24.314	0.242	24.314	0.236	24.314	0.358	24.314	0.321	24.314	0.338	24.314	0.296	24.314	0.283	24.314	0.255	24.314
G	0.028	0	0.022	0	0.209	27.148	0.237	27.148	0.228	27.148	0.43	27.148	0.446	27.148	0.403	27.148	0.301	27.148	0.271	27.148	0.245	27.148
H	0.622	72.787	0.657	72.787	0.675	72.787
	OD value	concentration
	2.798	400
	1.913	200
	0.991	100
	0.447	50
	0.188	25
	0.031	0
	2.877	400
	1.996	200
	1.017	100
	0.446	50
	0.163	25
	0.042	0
OD value
	C	0.323	0.344	0.334	0.289	0.275	0.267	0.32	0.288	0.278
	1	0.415	0.419	0.399	0.293	0.292	0.326	0.465	0.436	0.384
	2	0.282	0.31	0.282	0.344	0.356	0.361	0.405	0.348	0.311
	3	0.633	0.666	0.638	0.474	0.508	0.49	0.297	0.248	0.211
	4	0.663	0.704	0.758	0.366	0.347	0.335	0.245	0.216	0.178
	5	0.249	0.242	0.236	0.358	0.321	0.338	0.296	0.283	0.255
	6	0.209	0.237	0.228	0.43	0.446	0.403	0.301	0.271	0.245
	7	0.622	0.657	0.675
concentration												mean	standard deviation
	C	29.2285	32.0164	30.6888	24.7146	22.856	21.7939	28.8302	24.5819	23.2543		26.4405	3.76907
	1	41.4424	41.9734	39.3182	25.2457	25.1129	29.6268	48.0804	44.2304	37.3268		36.9286	8.35756
	2	23.7853	27.5026	23.7853	32.0164	33.6096	34.2734	40.1148	32.5475	27.6354		30.5856	5.36356
	3	70.3841	74.7652	71.0479	49.2752	53.7891	51.3994	25.7767	19.2715	14.3594		47.7854	23.0375
	4	74.3669	79.81	86.9791	34.9372	32.4147	30.8216	18.8732	15.0232	9.97828		42.5782	29.6901
	5	19.4042	18.4749	17.6784	33.8751	28.963	31.2199	25.644	23.9181	20.2008		24.3754	5.93465
	6	14.0938	17.8111	16.6163	43.4338	45.558	39.8493	26.3078	22.325	18.8732		27.2076	12.3814
	7	68.9237	73.5703	75.96								72.818	3.57796
	mean	standard deviation
	26.441	3.769			C	29.2285	32.0164	30.6888	24.7146	22.856	21.7939	28.8302	24.5819	23.2543
	36.929	8.358			1	41.4424	41.9734	39.3182	25.2457	25.1129	29.6268	48.0804	44.2304	37.3268
	30.586	5.364			2	23.7853	27.5026	23.7853	32.0164	33.6096	34.2734	40.1148	32.5475	27.6354
	47.785	23.037			3	70.3841	74.7652	71.0479	49.2752	53.7891	51.3994	25.7767	19.2715	14.3594
	42.578	29.69			4	74.3669	79.81	86.9791	34.9372	32.4147	30.8216	18.8732	15.0232	9.97828
	24.375	5.935			5	19.4042	18.4749	17.6784	33.8751	28.963	31.2199	25.644	23.9181	20.2008
	27.208	12.381			6	14.0938	17.8111	16.6163	43.4338	45.558	39.8493	26.3078	22.325	18.8732
	72.818	3.578			7	68.9237	73.5703	75.96
						C	1	2	3	4	5	6	7
						29.2285	36.4424	29.7853	49.2752	60.3669	19.4042	14.0938	68.9237
						30.0164	41.9734	27.5026	53.7891	61.81	18.4749	17.8111	73.5703
						24.6888	39.3182	25.7853	51.3994	59.9791	17.6784	16.6163	75.96
						24.7146	35.0804	32.0164	25.7767	40.9372	33.8751	43.4338
						26.856	40.2304	33.6096	19.2715	39.4147	28.963	45.558
						25.7939	37.3268	34.2734	14.3594	36.8216	31.2199	39.8493
						28.8302		32.5475			25.644	26.3078
						24.5819		27.6354			23.9181	22.325
						26.2543					20.2008	18.8732
						26.7739	38.3953	30.3944	35.6452	49.8882	24.3754	27.2076	72.818
			38.3953	2.56774			72.818013，7		a
			30.3944	3.16769			49.888247，4		b
			35.6452	17.7862			38.39528，1		c
			49.8882	11.9525			35.645213，3		cd
			24.3754	5.93465			30.39443，2		cd
			27.2076	12.3814			27.207578，6		d
			72.818	3.57796			26.773853，c		d
			26.7739	2.10349			24.375364，5		d
