# Supplementary material for: Influence of Huangqin Decoction on the immune function and fecal microbiome of chicks after experimental infection with Escherichia coli O78
Source: Sci Rep. 2022 Oct 5;12:16632. doi: 10.1038/s41598-022-20709-3 (PMC9534884; doi:10.1038/s41598-022-20709-3)
Supplement: Supplementary file 1 — Supplementary Information. [file 41598_2022_20709_MOESM1_ESM.zip › supplementary file/S4-qPCR/S4-data processing-bursa of Fabricius.xls]

## Sheet: data processing-bursa of Fabric
	name					mean					△CT=CT object-CT gapdh				△△CT=△CT experiment-△CT control				Amplification multiple=2-△△CT
Sample number	gapdh	tlr4	tlr5	tlr15		gapdh	tlr4	tlr5	tlr15		tlr4	tlr5	tlr15		tlr4	tlr5	tlr15		tlr4	tlr5	tlr15
bursa of Fabricius 12.20 0-1	21.4988	21.8236	21.4663	21.5733
bursa of Fabricius 12.20 0-1	21.1308	21.7549	21.4021	21.2748		21.2536	21.7455	21.4037	21.3788		0.491919	0.150081	0.12523		0	0	0		1	1	1
bursa of Fabricius 12.20 0-1	21.1313	21.6581	21.3427	21.2884
bursa of Fabricius 12.20 0-3	21.5142	21.9983	21.3511	21.4986
bursa of Fabricius 12.20 0-3	21.7417	21.7811	21.4084	21.3869		21.7561	21.8427	21.4199	21.4419		0.0865707	-0.336281	-0.314246		-0.405348	-0.486362	-0.439477		1.32441	1.40091	1.35611
bursa of Fabricius 12.20 0-3	22.0125	21.7488	21.5001	21.4401
bursa of Fabricius 12.20 1-1	27.574	21.4294	22.2538	20.677
bursa of Fabricius 12.20 1-1	27.7538	21.4274	22.1624	20.7869		27.6632	21.4282	22.1314	20.7151		-6.23504	-5.53182	-6.94817		-6.72696	-5.68191	-7.0734		105.929	51.3362	134.681
bursa of Fabricius 12.20 1-1	27.6619	21.4278	21.978	20.6814
bursa of Fabricius 12.20 1-5	21.7195	21.186	20.9035	20.619
bursa of Fabricius 12.20 1-5	21.9011	21.1757	20.8898	20.6638		21.813	21.2586	20.902	20.7463		-0.554358	-0.910991	-1.06668		-1.04628	-1.06107	-1.19191		2.06519	2.08648	2.28455
bursa of Fabricius 12.20 1-5	21.8184	21.4142	20.9126	20.9561
bursa of Fabricius 12.20 1-8	25.3898	20.4916	21.9046	20.2713
bursa of Fabricius 12.20 1-8	25.2663	20.4207	21.7753	20.3586		25.2778	20.4459	21.7967	20.2814		-4.83193	-3.4811	-4.99638		-5.32385	-3.63118	-5.12161		40.0533	12.3907	34.8145
bursa of Fabricius 12.20 1-8	25.1773	20.4254	21.7102	20.2143
bursa of Fabricius 12.20 9-5	23.4863	22.1753	22.4367	21.9652
bursa of Fabricius 12.20 9-5	23.5158	22.096	22.3744	21.8692		23.5191	22.0818	22.3849	21.9248		-1.43726	-1.13419	-1.59427		-1.92918	-1.28427	-1.7195		3.80839	2.43558	3.29323
bursa of Fabricius 12.20 9-5	23.555	21.9741	22.3435	21.9399
bursa of Fabricius 12.20 9-6	26.909	23.4739	24.6794	23.2802
bursa of Fabricius 12.20 9-6	26.7138	23.6336	24.6519	23.349		26.7313	23.5667	24.5954	23.3152		-3.16457	-2.13591	-3.41605		-3.65649	-2.28599	-3.54128		12.6099	4.87699	11.6421
bursa of Fabricius 12.20 9-6	26.571	23.5926	24.4548	23.3165
bursa of Fabricius 12.20 12-1	21.7664	21.4115	21.5139	20.712
bursa of Fabricius 12.20 12-1	21.6484	21.4605	21.5093	20.7407		21.6948	21.4611	21.4862	20.7109		-0.233688	-0.208577	-0.983863		-0.725607	-0.358658	-1.10909		1.6536	1.28223	2.1571
bursa of Fabricius 12.20 12-1	21.6695	21.5112	21.4354	20.6799
bursa of Fabricius 12.20 12-2	21.4253	21.783	22.4987	21.2642
bursa of Fabricius 12.20 12-2	21.3413	21.6592	22.2696	21.3779		21.3339	21.7082	22.3424	21.3051		0.374379	1.00852	-0.0287882		-0.11754	0.858438	-0.154018		1.08488	0.551549	1.11266
bursa of Fabricius 12.20 12-2	21.2349	21.6824	22.2587	21.273
bursa of Fabricius 12.20 12-4	19.374	20.6244	20.3939	20.3067
bursa of Fabricius 12.20 12-4	19.4682	20.5341	20.3826	20.3166		19.4015	20.5465	20.4288	20.2751		1.14496	1.02724	0.873569		0.653039	0.877162	0.748339		0.635939	0.544437	0.595289
bursa of Fabricius 12.20 12-4	19.3625	20.481	20.5099	20.2021
Sample number	tlr4	tlr5	tlr15
bursa of Fabricius 12.20 0-1	1	1	1
bursa of Fabricius 12.20 0-3	1.32441	1.40091	1.35611
bursa of Fabricius 12.20 1-1	105.929	51.3362	134.681
bursa of Fabricius 12.20 1-5	2.06519	2.08648	2.28455
bursa of Fabricius 12.20 1-8	40.0533	12.3907	34.8145
bursa of Fabricius 12.20 9-5	3.80839	2.43558	3.29323
bursa of Fabricius 12.20 9-6	12.6099	4.87699	11.6421
bursa of Fabricius 12.20 12-1	1.6536	1.28223	2.1571
bursa of Fabricius 12.20 12-2	1.08488	0.551549	1.11266
bursa of Fabricius 12.20 12-4	0.635939	0.544437	0.595289

## Sheet: Sheet1
	name					mean					△CT=CTobject-Ctgapdh				△△CT=△CT experiment-△CT control				Amplification multiple=2-△△CT
Sample number	gapdh	tlr4	tlr5	tlr15		gapdh	tlr4	tlr5	tlr15		tlr4	tlr5	tlr15		tlr4	tlr5	tlr15		tlr4	tlr5	tlr15
bursa of Fabricius 12.20 0-1	21.4988	21.8236	21.4663	21.5733																					21.4988	21.8236	0.324835	0.0348348	0.976144
bursa of Fabricius 12.20 0-1	21.1308	21.7549	21.4021	21.2748		21.2536	21.7455	21.4037	21.3788		0.491919	0.150081	0.12523		0	0	0		1	1	1				21.1308	21.7549	0.624075	0.334075	0.793293
bursa of Fabricius 12.20 0-1	21.1313	21.6581	21.3427	21.2884																					21.1313	21.6581	0.526846	0.236846	0.848599
bursa of Fabricius 12.20 0-3	21.5142	21.9983	21.3511	21.4986																					21.5142	21.9983	0.484121	0.194121	0.874105
bursa of Fabricius 12.20 0-3	21.7417	21.7811	21.4084	21.3869		21.7561	21.8427	21.4199	21.4419		0.0865707	-0.336281	-0.314246		-0.405348	-0.486362	-0.439477		1.32441	1.40091	1.35611				21.7417	21.7811	0.0393524	-0.250648	1.18974
bursa of Fabricius 12.20 0-3	22.0125	21.7488	21.5001	21.4401							0.289245	-0.0930999	-0.0945082												22.0125	21.7488	-0.263762	-0.553762	1.46791
bursa of Fabricius 12.20 1-1	27.574	21.4294	22.2538	20.677																					27.574	21.4294	-6.1446	-6.4346	86.4982
bursa of Fabricius 12.20 1-1	27.7538	21.4274	22.1624	20.7869		27.6632	21.4282	22.1314	20.7151		-6.23504	-5.53182	-6.94817		-6.72696	-5.68191	-7.0734		105.929	51.3362	134.681				27.7538	21.4274	-6.32643	-6.61643	98.1169
bursa of Fabricius 12.20 1-1	27.6619	21.4278	21.978	20.6814																					27.6619	21.4278	-6.23408	-6.52408	92.0332
bursa of Fabricius 12.20 1-5	21.7195	21.186	20.9035	20.619																					26.4819	21.186	-5.29591	-5.58591	48.0316
bursa of Fabricius 12.20 1-5	21.9011	21.1757	20.8898	20.6638		21.813	21.2586	20.902	20.7463		-0.554358	-0.910991	-1.06668		-1.04628	-1.06107	-1.19191		2.06519	2.08648	2.28455				26.5101	21.1757	-5.33437	-5.62437	49.3293
bursa of Fabricius 12.20 1-5	21.8184	21.4142	20.9126	20.9561																					26.4196	21.4142	-5.00539	-5.29539	39.2708
bursa of Fabricius 12.20 1-8	25.3898	20.4916	21.9046	20.2713																					25.3898	20.4916	-4.89825	-5.18825	36.4601
bursa of Fabricius 12.20 1-8	25.2663	20.4207	21.7753	20.3586		25.2778	20.4459	21.7967	20.2814		-4.83193	-3.4811	-4.99638		-5.32385	-3.63118	-5.12161		40.0533	12.3907	34.8145				25.2663	20.4207	-4.84561	-5.13561	35.1538
bursa of Fabricius 12.20 1-8	25.1773	20.4254	21.7102	20.2143																					25.1773	20.4254	-4.75194	-5.04194	32.9438
bursa of Fabricius 12.20 9-5	23.4863	22.1753	22.4367	21.9652																					23.4863	22.1753	-1.31107	-1.60107	3.03369
bursa of Fabricius 12.20 9-5	23.5158	22.096	22.3744	21.8692		23.5191	22.0818	22.3849	21.9248		-1.43726	-1.13419	-1.59427		-1.92918	-1.28427	-1.7195		3.80839	2.43558	3.29323				23.5158	22.096	-1.41983	-1.70983	3.27123
bursa of Fabricius 12.20 9-5	23.555	21.9741	22.3435	21.9399																					23.555	21.9741	-1.58088	-1.87088	3.65756
bursa of Fabricius 12.20 9-6	26.909	23.4739	24.6794	23.2802																					26.909	23.4739	-3.43508	-3.72508	13.2239
bursa of Fabricius 12.20 9-6	26.7138	23.6336	24.6519	23.349		26.7313	23.5667	24.5954	23.3152		-3.16457	-2.13591	-3.41605		-3.65649	-2.28599	-3.54128		12.6099	4.87699	11.6421				26.7138	23.6336	-3.08021	-3.37021	10.3403
bursa of Fabricius 12.20 9-6	26.571	23.5926	24.4548	23.3165																					26.571	23.5926	-2.97842	-3.26842	9.63588
bursa of Fabricius 12.20 12-1	21.7664	21.4115	21.5139	20.712																					21.7664	21.4115	-0.354872	-0.644872	1.5636
bursa of Fabricius 12.20 12-1	21.6484	21.4605	21.5093	20.7407		21.6948	21.4611	21.4862	20.7109		-0.233688	-0.208577	-0.983863		-0.725607	-0.358658	-1.10909		1.6536	1.28223	2.1571				21.6484	21.4605	-0.187967	-0.477967	1.39278
bursa of Fabricius 12.20 12-1	21.6695	21.5112	21.4354	20.6799																					21.6695	21.5112	-0.158226	-0.448226	1.36436
bursa of Fabricius 12.20 12-2	21.4253	21.783	22.4987	21.2642																					21.4253	21.783	0.357693	0.0676927	0.954163
bursa of Fabricius 12.20 12-2	21.3413	21.6592	22.2696	21.3779		21.3339	21.7082	22.3424	21.3051		0.374379	1.00852	-0.0287882		-0.11754	0.858438	-0.154018		1.08488	0.551549	1.11266				21.3413	21.6592	0.31793	0.0279302	0.980826
bursa of Fabricius 12.20 12-2	21.2349	21.6824	22.2587	21.273																					21.2349	21.6824	0.447514	0.157514	0.896569
bursa of Fabricius 12.20 12-4	19.374	20.6244	20.3939	20.3067																					19.374	20.6244	1.25038	0.960381	0.513921
bursa of Fabricius 12.20 12-4	19.4682	20.5341	20.3826	20.3166		19.4015	20.5465	20.4288	20.2751		1.14496	1.02724	0.873569		0.653039	0.877162	0.748339		0.635939	0.544437	0.595289				19.4682	20.5341	1.0659	0.775899	0.584025
bursa of Fabricius 12.20 12-4	19.3625	20.481	20.5099	20.2021																					19.3625	20.481	1.11859	0.828591	0.563079
Sample number	tlr4	tlr5	tlr15
bursa of Fabricius 12.20 0-1	1	1	1
bursa of Fabricius 12.20 0-3	1.32441	1.40091	1.35611
bursa of Fabricius 12.20 1-1	105.929	51.3362	134.681
bursa of Fabricius 12.20 1-5	2.06519	2.08648	2.28455
bursa of Fabricius 12.20 1-8	40.0533	12.3907	34.8145
bursa of Fabricius 12.20 9-5	3.80839	2.43558	3.29323
bursa of Fabricius12.20 9-6	12.6099	4.87699	11.6421
bursa of Fabricius 12.20 12-1	1.6536	1.28223	2.1571
bursa of Fabricius 12.20 12-2	1.08488	0.551549	1.11266
bursa of Fabricius12.20 12-4	0.635939	0.544437	0.595289
