# Supplementary material for: Influence of Huangqin Decoction on the immune function and fecal microbiome of chicks after experimental infection with Escherichia coli O78
Source: Sci Rep. 2022 Oct 5;12:16632. doi: 10.1038/s41598-022-20709-3 (PMC9534884; doi:10.1038/s41598-022-20709-3)
Supplement: Supplementary file 1 — Supplementary Information. [file 41598_2022_20709_MOESM1_ESM.zip › supplementary file/S4-qPCR/S4-data processing-spleen.xls]

## Sheet: data processing-spleen
	name						mean						△CT=CTobject-Ctgapdh					△△CT=△CTexperiment-△CTcontral					Amplification multiple=2-△△CT
Sample number	gapdh	avbd2	tlr4	tlr5	tlr15		gapdh	avbd2	tlr4	tlr5	tlr15		avbd2	tlr4	tlr5	tlr15		avbd2	tlr4	tlr5	tlr15		avbd2	tlr4	tlr5	tlr15
spleen 12.20 0-1	20.8679	31.5345	21.1063	21.6007	20.8265
spleen 12.20 0-1	20.9123	31.4062	21.1576	21.9054	20.7468		20.9356	31.3788	21.1344	21.652	20.7301		10.4431	0.198802	0.716322	-0.205532		0	0	0	0		1	1	1	1
spleen 12.20 0-1	21.0268	31.1957	21.1393	21.4498	20.617
spleen 12.20 1-5	21.4885	29.3738	21.5317	21.586	21.1893
spleen 12.20 1-5	21.1949	29.1955	21.5276	21.5152	21.1083		21.2919	29.1291	21.5018	21.5369	21.1341		7.83722	0.209893	0.244965	-0.15775		-2.60591	0.0110912	-0.471357	0.0477816		6.08775	0.992342	1.38641	0.967423
spleen 12.20 1-5	21.1923	28.818	21.4461	21.5094	21.1049
spleen 12.20 1-6	21.8702	29.5067	21.0611	21.5403	20.5247
spleen 12.20 1-6	21.9999	29.2915	20.898	21.4114	20.5527		21.8698	29.243	20.9738	21.4813	20.5525		7.37312	-0.89602	-0.388561	-1.31733		-3.07001	-1.09482	-1.10488	-1.1118		8.39782	2.13587	2.15081	2.16114
spleen 12.20 1-6	21.7394	28.9306	20.9624	21.4922	20.5801
spleen 12.20 1-8	21.3211	28.7083	21.057	21.5239	20.63
spleen 12.20 1-8	21.1815	28.807	20.9469	21.4984	20.6107		21.2842	28.8241	21.0238	21.4889	20.6014		7.53994	-0.260338	0.204712	-0.682735		-2.9032	-0.45914	-0.51161	-0.477203		7.48082	1.37472	1.42564	1.39204
spleen 12.20 1-8	21.3498	28.9569	21.0675	21.4443	20.5635
spleen 12.20 9-1	22.2743	30.9874	21.7652	22.4316	21.4518
spleen 12.20 9-1	22.2155	31.0077	21.6443	22.3788	21.4499		22.2409	30.8158	21.7133	22.3798	21.4003		8.57494	-0.527524	0.138957	-0.840523		-1.86819	-0.726325	-0.577365	-0.634991		3.65074	1.65442	1.49212	1.55293
spleen 12.20 9-1	22.2327	30.4523	21.7304	22.3291	21.2993
spleen 12.20 9-3	22.1177	31.3931	22.0583	22.27	21.7959
spleen 12.20 9-3	22.2075	31.5952	22.0692	22.2091	21.7911		22.14	31.3049	21.9843	22.2669	21.7561		9.16497	-0.155699	0.126883	-0.383867		-1.27816	-0.3545	-0.589439	-0.178335		2.4253	1.27854	1.50466	1.13158
spleen 12.20 9-3	22.0947	30.9265	21.8253	22.3215	21.6813
spleen 12.20 9-7	21.2452	29.2541	22.273	23.1206	22.1059
spleen 12.20 9-7	21.2888	29.2082	22.2555	22.8992	22.0049		21.3223	29.1983	22.2488	22.9452	22.0677		7.876	0.926474	1.62294	0.745364		-2.56713	0.727672	0.906616	0.950896		5.92629	0.603878	0.533435	0.517311
spleen 12.20 9-7	21.433	29.1325	22.2179	22.816	22.0922
spleen 12.20 12-1	23.9098	29.6155	21.4465	21.6088	20.9621
spleen 12.20 12-1	23.7912	29.6901	21.2721	21.4775	20.667		23.9121	29.8864	21.3481	21.489	20.7591		5.97427	-2.56408	-2.42317	-3.153		-4.46886	-2.76288	-3.13949	-2.94747		22.1443	6.78751	8.81215	7.71395
spleen 12.20 12-1	24.0355	30.3536	21.3256	21.3806	20.6483
spleen 12.20 12-4	24.0215	27.9685	21.1049	19.9723	20.7193
spleen 12.20 12-4	24.2845	27.771	20.9166	20.1843	20.5989		24.1257	27.8148	21.006	20.0113	20.6458		3.6891	-3.11973	-4.11439	-3.47988		-6.75403	-3.31853	-4.83071	-3.27435		107.936	9.97647	28.457	9.67561
spleen 12.20 12-4	24.071	27.7049	20.9964	19.8773	20.6193
spleen 12.20 12-6	22.8944	27.12	21.1952	20.058	20.7457
spleen 12.20 12-6	22.9128	27.3208	21.0818	19.9002	20.7934		22.8927	27.2545	21.0582	20.0572	20.688		4.3619	-1.83441	-2.83542	-2.20469		-6.08124	-2.03321	-3.55174	-1.99916		67.7072	4.09316	11.7268	3.99766
spleen 12.20 12-6	22.8708	27.3228	20.8977	20.2135	20.5248
Sample number	avbd2	tlr4	tlr5	tlr15
spleen 12.20 0-1	1	1	1	1
spleen 12.20 1-5	6.08775	0.992342	1.38641	0.967423
spleen 12.20 1-6	8.39782	2.13587	2.15081	2.16114
spleen 12.20 1-8	7.48082	1.37472	1.42564	1.39204
spleen 12.20 9-1	3.65074	1.65442	1.49212	1.55293
spleen 12.20 9-3	2.4253	1.27854	1.50466	1.13158
spleen 12.20 9-7	5.92629	0.603878	0.533435	0.517311
spleen 12.20 12-1	22.1443	6.78751	8.81215	7.71395
spleen 12.20 12-4	107.936	9.97647	28.457	9.67561
spleen 12.20 12-6	67.7072	4.09316	11.7268	3.99766

## Sheet: Sheet1
	name					mean					△CT=CTobject-Ctgapdh				△△CT=△CT experiment-△CT control				Amplification multiple=2-△△CT
Sample number	gapdh	tlr4	tlr5	tlr15		gapdh	tlr4	tlr5	tlr15		tlr4	tlr5	tlr15		tlr4	tlr5	tlr15		tlr4	tlr5	tlr15
spleen 12.20 0-1	20.8679	21.1063	21.6007	20.8265																			20.8679	20.8265	-0.0413456	0.168654	0.889672
spleen 12.20 0-1	20.9123	21.1576	21.9054	20.7468		20.9356	21.1344	21.652	20.7301		0.198802	0.716322	-0.205532		0	0	0		1	1	1		20.9123	20.7468	-0.165503	0.0444975	0.969628
spleen 12.20 0-1	21.0268	21.1393	21.4498	20.617																			21.0268	20.617	-0.409748	-0.199748	1.1485
spleen 12.20 1-5	21.4885	21.5317	21.586	21.1893																			21.4885	21.1893	-0.299194	-0.0891943	1.06378
spleen 12.20 1-5	21.1949	21.5276	21.5152	21.1083		21.2919	21.5018	21.5369	21.1341		0.209893	0.244965	-0.15775		0.0110912	-0.471357	0.0477816		0.992342	1.38641	0.967423		21.1949	21.1083	-0.0865879	0.123412	0.918014
spleen 12.20 1-5	21.1923	21.4461	21.5094	21.1049																			21.1923	21.1049	-0.0874691	0.122531	0.918575
spleen 12.20 1-6	21.8702	21.0611	21.5403	20.5247																			21.8702	20.5247	-1.34554	-1.13554	2.19701
spleen 12.20 1-6	21.9999	20.898	21.4114	20.5527		21.8698	20.9738	21.4813	20.5525		-0.89602	-0.388561	-1.31733		-1.09482	-1.10488	-1.1118		2.13587	2.15081	2.16114		21.9999	20.5527	-1.44717	-1.23717	2.35736
spleen 12.20 1-6	21.7394	20.9624	21.4922	20.5801																			21.7394	20.5801	-1.15927	-0.949273	1.9309
spleen 12.20 1-8	21.3211	21.057	21.5239	20.63																			21.3211	20.63	-0.691111	-0.481111	1.39582
spleen 12.20 1-8	21.1815	20.9469	21.4984	20.6107		21.2842	21.0238	21.4889	20.6014		-0.260338	0.204712	-0.682735		-0.45914	-0.51161	-0.477203		1.37472	1.42564	1.39204		21.1815	20.6107	-0.57078	-0.36078	1.28412
spleen 12.20 1-8	21.3498	21.0675	21.4443	20.5635																			21.3498	20.5635	-0.786314	-0.576314	1.49103
spleen 12.20 9-1	22.2743	21.7652	22.4316	21.4518																			22.2743	21.4518	-0.822556	-0.612556	1.52897
spleen 12.20 9-1	22.2155	21.6443	22.3788	21.4499		22.2409	21.7133	22.3798	21.4003		-0.527524	0.138957	-0.840523		-0.726325	-0.577365	-0.634991		1.65442	1.49212	1.55293		22.2155	21.4499	-0.765623	-0.555623	1.4698
spleen 12.20 9-1	22.2327	21.7304	22.3291	21.2993																			22.2327	21.2993	-0.933392	-0.723392	1.65106
spleen 12.20 9-3	22.1177	22.0583	22.27	21.7959																			22.1177	21.7959	-0.32184	-0.11184	1.08061
spleen 12.20 9-3	22.2075	22.0692	22.2091	21.7911		22.14	21.9843	22.2669	21.7561		-0.155699	0.126883	-0.383867		-0.3545	-0.589439	-0.178335		1.27854	1.50466	1.13158		22.2075	21.7911	-0.416439	-0.206439	1.15384
spleen 12.20 9-3	22.0947	21.8253	22.3215	21.6813																			22.0947	21.6813	-0.413321	-0.203321	1.15135
spleen 12.20 9-7	21.2452	22.273	23.1206	22.1059																			21.2452	22.1059	0.860716	1.07072	0.476083
spleen 12.20 9-7	21.2888	22.2555	22.8992	22.0049		21.3223	22.2488	22.9452	22.0677		0.926474	1.62294	0.745364		0.727672	0.906616	0.950896		0.603878	0.533435	0.517311		21.2888	22.0049	0.71615	0.92615	0.526261
spleen 12.20 9-7	21.433	22.2179	22.816	22.0922																			21.433	22.0922	0.659225	0.869225	0.547441
spleen 12.20 12-1	23.9098	21.4465	21.6088	20.9621																			23.9098	20.9621	-2.94766	-2.73766	6.66986
spleen 12.20 12-1	23.7912	21.2721	21.4775	20.667		23.9121	21.3481	21.489	20.7591		-2.56408	-2.42317	-3.153		-2.76288	-3.13949	-2.94747		6.78751	8.81215	7.71395		23.7912	20.667	-3.12418	-2.91418	7.53798
spleen 12.20 12-1	24.0355	21.3256	21.3806	20.6483																			24.0355	20.6483	-3.38717	-3.17717	9.04533
spleen 12.20 12-6	22.8944	21.1952	20.058	20.7457																			22.8944	20.7457	-2.1487	-1.9387	3.83361
spleen 12.20 12-6	22.9128	21.0818	19.9002	20.7934		22.8927	21.0582	20.0572	20.688		-1.83441	-2.83542	-2.20469		-2.03321	-3.55174	-1.99916		4.09316	11.7268	3.99766		22.9128	20.7934	-2.11938	-1.90938	3.75647
spleen 12.20 12-6	22.8708	20.8977	20.2135	20.5248																			22.8708	20.5248	-2.34598	-2.13598	4.39537
Sample number	avbd2	tlr5	tlr15
spleen 12.20 0-1	1	1	1
spleen 12.20 1-5	6.08775	1.38641	0.967423
spleen 12.20 1-6	8.39782	2.15081	2.16114
spleen 12.20 1-8	7.48082	1.42564	1.39204
spleen 12.20 9-1	3.65074	1.49212	1.55293
spleen 12.20 9-3	2.4253	1.50466	1.13158
spleen 12.20 9-7	5.92629	0.533435	0.517311
spleen 12.20 12-1	22.1443	8.81215	7.71395
spleen 12.20 12-4	107.936	28.457	9.67561
spleen 12.20 12-6	67.7072	11.7268	3.99766
