# Supplementary material for: Influence of Huangqin Decoction on the immune function and fecal microbiome of chicks after experimental infection with Escherichia coli O78
Source: Sci Rep. 2022 Oct 5;12:16632. doi: 10.1038/s41598-022-20709-3 (PMC9534884; doi:10.1038/s41598-022-20709-3)
Supplement: Supplementary file 1 — Supplementary Information. [file 41598_2022_20709_MOESM1_ESM.zip › supplementary file/S4-qPCR/S4-total raw data of TLR.xlsx]

## Sheet: Sheet1
bursa of Fabricius
sample number	gapdh	tlr4	gapdh	tlr4		experimental group	objective CT	Internal reference CT	△ct（experiment）	△ct（control）	△△ct	2-△△ct
M	21.7664	21.4115	20.8101	21.2386		1	21.4294	27.574	-6.1446	0.428549	-6.57315	95.217
M	21.6484	21.4605				1	21.4274	27.7538	-6.32643	0.428549	-6.75498	108.007
M	21.6695	21.5112				1	21.4278	27.6619	-6.23408	0.428549	-6.66263	101.31
M	21.4253	21.783				1	21.186	21.7195	-0.533545	0.428549	-0.962094	1.94814	group	mean	standard deviation
M	21.3413	21.6592				1	21.1757	21.9011	-0.725361	0.428549	-1.15391	2.22516	1	44.9385	8.35126	a
M	21.2349	21.6824				1	21.4142	21.8184	-0.404169	0.428549	-0.832718	1.78104	2	7.91888	4.85912	b
M	19.374	20.6244				1	20.4916	25.3898	-4.89825	0.428549	-5.3268	40.1352	C	1.12828	0.284197	c
M	19.4682	20.5341				1	20.4207	25.2663	-4.84561	0.428549	-5.27416	38.6972	M	1	0	c
M	19.3625	20.481				1	20.4254	25.1773	-4.75194	0.428549	-5.18049	36.2645
1	27.574	21.4294				2	22.1753	23.4863	-1.31107	0.428549	-1.73962	3.33947
1	27.7538	21.4274				2	22.096	23.5158	-1.41983	0.428549	-1.84838	3.60096
1	27.6619	21.4278				2	21.9741	23.555	-1.58088	0.428549	-2.00943	4.02623
1	21.7195	21.186				2	23.4739	26.909	-3.43508	0.428549	-3.86363	14.5569
1	21.9011	21.1757				2	23.6336	26.7138	-3.08021	0.428549	-3.50876	11.3826
1	21.8184	21.4142				2	23.5926	26.571	-2.97842	0.428549	-3.40697	10.6072
1	25.3898	20.4916				C	21.8236	21.4988	0.324835	0.428549	-0.103714	1.07454
1	25.2663	20.4207				C	21.7549	21.1308	0.624075	0.428549	0.195526	0.873255
1	25.1773	20.4254				C	21.6581	21.1313	0.526846	0.428549	0.0982967	0.934135
2	23.4863	22.1753				C	21.9983	21.5142	0.484121	0.428549	0.0555721	0.962213
2	23.5158	22.096				C	21.7811	21.7417	0.0393524	0.428549	-0.389197	1.30966
2	23.555	21.9741				C	21.7488	22.0125	-0.263762	0.428549	-0.692311	1.61587
2	26.909	23.4739
2	26.7138	23.6336
2	26.571	23.5926
C	21.4988	21.8236
C	21.1308	21.7549
C	21.1313	21.6581
C	21.5142	21.9983
C	21.7417	21.7811
C	22.0125	21.7488
sample number	gapdh	tlr5	gapdh	tlr5		experimental group	object CT	Internal reference CT	△ct（experiment）	△ct（control）	△△ct	2-△△ct
M	21.7664	21.5139	20.8101	21.4191		1	22.2538	27.574	-5.32016	0.609062	-5.92923	60.9361	40.9361
M	21.6484	21.5093				1	22.1624	27.7538	-5.5914	0.609062	-6.20046	73.54	33.54
M	21.6695	21.4354				1	21.978	27.6619	-5.68391	0.609062	-6.29298	78.4105	38.4105
M	21.4253	22.4987				1	20.9035	21.7195	-0.816006	0.609062	-1.42507	2.68527	32.6853
M	21.3413	22.2696				1	20.8898	21.9011	-1.01121	0.609062	-1.62027	3.07433	33.0743
M	21.2349	22.2587				1	20.9126	21.8184	-0.905756	0.609062	-1.51482	2.85763	32.8576		group	mean	standard deviation
M	19.374	20.3939				1	21.9046	25.3898	-3.48521	0.609062	-4.09428	17.0805	17.0805		1	31.4001	7.02593
M	19.4682	20.3826				1	21.7753	25.2663	-3.49105	0.609062	-4.10011	17.1497	27.1497		2	5.03154	1.86174
M	19.3625	20.5099				1	21.7102	25.1773	-3.46705	0.609062	-4.07611	16.8668	26.8668		C	1.65773	0.352461
1	27.574	22.2538				2	22.4367	23.4863	-1.0496	0.609062	-1.65866	3.15724			M	1	0
1	27.7538	22.1624				2	22.3744	23.5158	-1.14146	0.609062	-1.75052	3.3648
1	27.6619	21.978				2	22.3435	23.555	-1.21149	0.609062	-1.82055	3.53217
1	21.7195	20.9035				2	24.6794	26.909	-2.22957	0.609062	-2.83863	7.1534
1	21.9011	20.8898				2	24.6519	26.7138	-2.06188	0.609062	-2.67094	6.36843
1	21.8184	20.9126				2	24.4548	26.571	-2.11629	0.609062	-2.72535	6.6132
1	25.3898	21.9046				C	21.4663	21.4988	-0.0325069	0.609062	-0.641569	1.56002
1	25.2663	21.7753				C	21.4021	21.1308	0.271349	0.609062	-0.337713	1.26375
1	25.1773	21.7102				C	21.3427	21.1313	0.211401	0.609062	-0.397661	1.31737
2	23.4863	22.4367				C	21.3511	21.5142	-0.163042	0.609062	-0.772104	1.70776
2	23.5158	22.3744				C	21.4084	21.7417	-0.333364	0.609062	-0.942426	1.92176
2	23.555	22.3435				C	21.5001	22.0125	-0.512436	0.609062	-1.1215	2.17573
2	26.909	24.6794
2	26.7138	24.6519
2	26.571	24.4548
C	21.4988	21.4663
C	21.1308	21.4021
C	21.1313	21.3427
C	21.5142	21.3511
C	21.7417	21.4084
C	22.0125	21.5001
sample number	gapdh	tlr15	gapdh	tlr15		experimental group	object CT	Internal reference CT	△ct（experiment）	△ct（control）	△△ct	2-△△ct
M	21.7664	20.712	20.8101	20.7637		1	20.677	27.574	-6.89704	-0.0463607	-6.85068	115.414
M	21.6484	20.7407				1	20.7869	27.7538	-6.96691	-0.0463607	-6.92055	121.142
M	21.6695	20.6799				1	20.6814	27.6619	-6.98055	-0.0463607	-6.93419	122.292
M	21.4253	21.2642				1	20.619	21.7195	-1.1005	-0.0463607	-1.05414	2.07648	0.237091
M	21.3413	21.3779				1	20.6638	21.9011	-1.23723	-0.0463607	-1.19087	2.2829	0.205485
M	21.2349	21.273				1	20.9561	21.8184	-0.862316	-0.0463607	-0.815955	1.76046	0.295153		group	mean	standard deviation
M	19.374	20.3067				1	20.2713	25.3898	-5.11847	-0.0463607	-5.0721	33.64	7.47065e-11		1	16.5051	15.918
M	19.4682	20.3166				1	20.3586	25.2663	-4.90767	-0.0463607	-4.86131	29.0671	1.77802e-09		2	6.66241	4.19086
M	19.3625	20.2021				1	20.2143	25.1773	-4.96301	-0.0463607	-4.91665	30.2037	8.08703e-10		C	1.05361	0.233517
1	27.574	20.677				2	21.9652	23.4863	-1.5211	-0.0463607	-1.47474	2.77934	0.145658		M	1	0
1	27.7538	20.7869				2	21.8692	23.5158	-1.64664	-0.0463607	-1.60027	3.03201	0.122257
1	27.6619	20.6814				2	21.9399	23.555	-1.61508	-0.0463607	-1.56872	2.96642	0.127944
1	21.7195	20.619				2	23.2802	26.909	-3.62878	-0.0463607	-3.58242	11.9789	0.000247738
1	21.9011	20.6638				2	23.349	26.7138	-3.36481	-0.0463607	-3.31844	9.97588	0.000993024
1	21.8184	20.9561				2	23.3165	26.571	-3.25455	-0.0463607	-3.20819	9.24191	0.00165162
1	25.3898	20.2713				C	21.5733	21.4988	0.0744915	-0.0463607	0.120852	0.919644	0.528639
1	25.2663	20.3586				C	21.2748	21.1308	0.144026	-0.0463607	0.190386	0.876371	0.544736
1	25.1773	20.2143				C	21.2884	21.1313	0.157173	-0.0463607	0.203534	0.868421	0.547746
2	23.4863	21.9652				C	21.4986	21.5142	-0.0155354	-0.0463607	0.0308253	0.97886	0.50738
2	23.5158	21.8692				C	21.3869	21.7417	-0.354811	-0.0463607	-0.30845	1.23838	0.423849
2	23.555	21.9399				C	21.4401	22.0125	-0.572393	-0.0463607	-0.526033	1.43996	0.368576
2	26.909	23.2802
2	26.7138	23.349
2	26.571	23.3165
C	21.4988	21.5733
C	21.1308	21.2748
C	21.1313	21.2884
C	21.5142	21.4986
C	21.7417	21.3869
C	22.0125	21.4401
spleen
sample number	gapdh	avbd2	gapdh	avbd2		experimental group	object CT	Internal reference CT	△ct（experiment）	△ct（control）	△△ct	2-△△ct
M	23.9098	29.6155	23.6435	28.3186		1	29.3738	21.4885	7.88538	4.67509	3.21029	0.108045
M	23.7912	29.6901				1	29.1955	21.1949	8.00061	4.67509	3.32552	0.0997513
M	24.0355	30.3536				1	28.818	21.1923	7.62568	4.67509	2.95059	0.129355
M	24.0215	27.9685				1	29.5067	21.8702	7.63653	4.67509	2.96144	0.128386
M	24.2845	27.771				1	29.2915	21.9999	7.29159	4.67509	2.61651	0.163062		group	mean	standard deviation
M	24.071	27.7049				1	28.9306	21.7394	7.19123	4.67509	2.51614	0.17481		1	0.135158	0.0244284
M	22.8944	27.12				1	28.7083	21.3211	7.38724	4.67509	2.71215	0.152602		2	0.074137	0.0301607
M	22.9128	27.3208				1	28.807	21.1815	7.62547	4.67509	2.95038	0.129374		C	0.018542	0.003316
M	22.8708	27.3228				1	28.9569	21.3498	7.6071	4.67509	2.93201	0.131032		M	1	0
1	21.4885	29.3738				2	30.9874	22.2743	8.71302	4.67509	4.03793	0.0608781
1	21.1949	29.1955				2	31.0077	22.2155	8.79222	4.67509	4.11713	0.0576263
1	21.1923	28.818				2	30.4523	22.2327	8.21959	4.67509	3.5445	0.0857034			a
1	21.8702	29.5067				2	31.3931	22.1177	9.27538	4.67509	4.6003	0.0412261			b
1	21.9999	29.2915				2	31.5952	22.2075	9.38767	4.67509	4.71258	0.0381392			c
1	21.7394	28.9306				2	30.9265	22.0947	8.83186	4.67509	4.15677	0.0560644			d
1	21.3211	28.7083				2	29.2541	21.2452	8.00899	4.67509	3.3339	0.0991738
1	21.1815	28.807				2	29.2082	21.2888	7.91948	4.67509	3.2444	0.105521
1	21.3498	28.9569				2	29.1325	21.433	7.69954	4.67509	3.02445	0.122899
2	22.2743	30.9874				C	31.5345	20.8679	10.6666	4.67509	5.99154	0.0157169
2	22.2155	31.0077				C	31.4062	20.9123	10.4939	4.67509	5.81882	0.0177158
2	22.2327	30.4523				C	31.1957	21.0268	10.1689	4.67509	5.49377	0.0221927
2	22.1177	31.3931
2	22.2075	31.5952
2	22.0947	30.9265
2	21.2452	29.2541
2	21.2888	29.2082
2	21.433	29.1325
C	20.8679	31.5345
C	20.9123	31.4062
C	21.0268	31.1957
sample number	gapdh	tlr4	gapdh	tlr4		experimental group	object CT	Internal reference CT	△ct（experiment）	△ct（control）	△△ct	2-△△ct
M	23.9098	21.4465	23.6435	21.1374		1	21.5317	21.4885	0.043211	-2.50607	2.54928	0.17084
M	23.7912	21.2721				1	21.5276	21.1949	0.33267	-2.50607	2.83874	0.139783
M	24.0355	21.3256				1	21.4461	21.1923	0.253798	-2.50607	2.75987	0.147637
M	24.0215	21.1049				1	21.0611	21.8702	-0.809134	-2.50607	1.69694	0.30844
M	24.2845	20.9166				1	20.898	21.9999	-1.10193	-2.50607	1.40414	0.377844		group	mean	standard deviation
M	24.071	20.9964				1	20.9624	21.7394	-0.776993	-2.50607	1.72908	0.301644		1	0.230976	0.0811485
M	22.8944	21.1952				1	21.057	21.3211	-0.264139	-2.50607	2.24193	0.211403		2	0.181038	0.0712167
M	22.9128	21.0818				1	20.9469	21.1815	-0.234564	-2.50607	2.27151	0.207113		C	0.153513	0.0080704
M	22.8708	20.8977				1	21.0675	21.3498	-0.28231	-2.50607	2.22376	0.214082		M	1	0
1	21.4885	21.5317				2	21.7652	22.2743	-0.509108	-2.50607	1.99697	0.250526
1	21.1949	21.5276				2	21.6443	22.2155	-0.571163	-2.50607	1.93491	0.261537
1	21.1923	21.4461				2	21.7304	22.2327	-0.5023	-2.50607	2.00377	0.249347		1	a
1	21.8702	21.0611				2	22.0583	22.1177	-0.0594654	-2.50607	2.44661	0.183441		0.230976	b
1	21.9999	20.898				2	22.0692	22.2075	-0.138313	-2.50607	2.36776	0.193746		0.181038	b
1	21.7394	20.9624				2	21.8253	22.0947	-0.269318	-2.50607	2.23676	0.212163		0.153513	b
1	21.3211	21.057				2	22.273	21.2452	1.02781	-2.50607	3.53388	0.0863369
1	21.1815	20.9469				2	22.2555	21.2888	0.966726	-2.50607	3.4728	0.0900706
1	21.3498	21.0675				2	22.2179	21.433	0.784889	-2.50607	3.29096	0.10217
2	22.2743	21.7652				C	21.1063	20.8679	0.23848	-2.50607	2.74455	0.149213
2	22.2155	21.6443				C	21.1576	20.9123	0.245371	-2.50607	2.75144	0.148502
2	22.2327	21.7304				C	21.1393	21.0268	0.112555	-2.50607	2.61863	0.162822
2	22.1177	22.0583
2	22.2075	22.0692
2	22.0947	21.8253
2	21.2452	22.273
2	21.2888	22.2555
2	21.433	22.2179
C	20.8679	21.1063
C	20.9123	21.1576
C	21.0268	21.1393
sample number	gapdh	tlr5	gapdh	tlr5		experimental group	object CT	Internal reference CT	△ct（experiment）	△ct（control）	△△ct	2-△△ct
M	23.9098	21.6088	23.6435	20.5192		1	21.586	21.4885	0.0975475	-3.12433	3.22187	0.107181
M	23.7912	21.4775				1	21.5152	21.1949	0.320253	-3.12433	3.44458	0.0918497
M	24.0355	21.3806				1	21.5094	21.1923	0.317095	-3.12433	3.44142	0.092051
M	24.0215	19.9723				1	21.5403	21.8702	-0.329924	-3.12433	2.7944	0.144145
M	24.2845	20.1843				1	21.4114	21.9999	-0.588511	-3.12433	2.53582	0.172442		group	mean	standard deviation
M	24.071	19.8773				1	21.4922	21.7394	-0.24725	-3.12433	2.87708	0.136117		1	0.115878	0.0285731
M	22.8944	20.058				1	21.5239	21.3211	0.202799	-3.12433	3.32713	0.0996403		2	0.082338	0.0340025
M	22.9128	19.9002				1	21.4984	21.1815	0.316923	-3.12433	3.44125	0.092062		C	0.070718	0.0140387
M	22.8708	20.2135				1	21.4443	21.3498	0.0944138	-3.12433	3.21874	0.107414		M	1	0
1	21.4885	21.586				2	22.4316	22.2743	0.157255	-3.12433	3.28158	0.102836
1	21.1949	21.5152				2	22.3788	22.2155	0.163265	-3.12433	3.28759	0.102409
1	21.1923	21.5094				2	22.3291	22.2327	0.0963516	-3.12433	3.22068	0.10727
1	21.8702	21.5403				2	22.27	22.1177	0.152248	-3.12433	3.27658	0.103194
1	21.9999	21.4114				2	22.2091	22.2075	0.00154114	-3.12433	3.12587	0.114557
1	21.7394	21.4922				2	22.3215	22.0947	0.22686	-3.12433	3.35119	0.0979923
1	21.3211	21.5239				2	23.1206	21.2452	1.87541	-3.12433	4.99974	0.0312556
1	21.1815	21.4984				2	22.8992	21.2888	1.6104	-3.12433	4.73472	0.0375583
1	21.3498	21.4443				2	22.816	21.433	1.383	-3.12433	4.50733	0.0439702
2	22.2743	22.4316				C	21.6007	20.8679	0.732819	-3.12433	3.85715	0.0690054
2	22.2155	22.3788				C	21.9054	20.9123	0.993116	-3.12433	4.11744	0.0576137
2	22.2327	22.3291				C	21.4498	21.0268	0.423031	-3.12433	3.54736	0.085534
2	22.1177	22.27
2	22.2075	22.2091
2	22.0947	22.3215
2	21.2452	23.1206
2	21.2888	22.8992
2	21.433	22.816
C	20.8679	21.6007
C	20.9123	21.9054
C	21.0268	21.4498
sample number	gapdh	tlr15	gapdh	tlr15		experimental group	object CT	Internal reference CT	△ct（experiment）	△ct（control）	△△ct	2-△△ct
M	23.9098	20.9621	23.6435	20.6976		1	21.1893	21.4885	-0.299194	-2.94586	2.64666	0.159689
M	23.7912	20.667				1	21.1083	21.1949	-0.0865879	-2.94586	2.85927	0.137808
M	24.0355	20.6483				1	21.1049	21.1923	-0.0874691	-2.94586	2.85839	0.137892
M	24.0215	20.7193				1	20.5247	21.8702	-1.34554	-2.94586	1.60032	0.329804		1	0.226117	0.0810273	b
M	24.2845	20.5989				1	20.5527	21.9999	-1.44717	-2.94586	1.49869	0.353875		2	0.159879	0.0680321	b
M	24.071	20.6193				1	20.5801	21.7394	-1.15927	-2.94586	1.78659	0.289857		C	0.150505	0.0198941	b
M	22.8944	20.7457				1	20.63	21.3211	-0.691111	-2.94586	2.25475	0.209533		M	1	0	a
M	22.9128	20.7934				1	20.6107	21.1815	-0.57078	-2.94586	2.37508	0.192766
M	22.8708	20.5248				1	20.5635	21.3498	-0.786314	-2.94586	2.15954	0.223827
1	21.4885	21.1893				2	21.4518	22.2743	-0.822556	-2.94586	2.1233	0.229521
1	21.1949	21.1083				2	21.4499	22.2155	-0.765623	-2.94586	2.18024	0.22064
1	21.1923	21.1049				2	21.2993	22.2327	-0.933392	-2.94586	2.01247	0.247849
1	21.8702	20.5247				2	21.7959	22.1177	-0.32184	-2.94586	2.62402	0.162215
1	21.9999	20.5527				2	21.7911	22.2075	-0.416439	-2.94586	2.52942	0.173208
1	21.7394	20.5801				2	21.6813	22.0947	-0.413321	-2.94586	2.53254	0.172834
1	21.3211	20.63				2	22.1059	21.2452	0.860716	-2.94586	3.80657	0.0714672
1	21.1815	20.6107				2	22.0049	21.2888	0.71615	-2.94586	3.66201	0.0789997
1	21.3498	20.5635				2	22.0922	21.433	0.659225	-2.94586	3.60508	0.0821791
2	22.2743	21.4518				C	20.8265	20.8679	-0.0413456	-2.94586	2.90451	0.133553
2	22.2155	21.4499				C	20.7468	20.9123	-0.165503	-2.94586	2.78036	0.145556
2	22.2327	21.2993				C	20.617	21.0268	-0.409748	-2.94586	2.53611	0.172407
2	22.1177	21.7959
