# Supplementary material for: Influence of Huangqin Decoction on the immune function and fecal microbiome of chicks after experimental infection with Escherichia coli O78
Source: Sci Rep. 2022 Oct 5;12:16632. doi: 10.1038/s41598-022-20709-3 (PMC9534884; doi:10.1038/s41598-022-20709-3)
Supplement: Supplementary file 1 — Supplementary Information. [file 41598_2022_20709_MOESM1_ESM.zip › supplementary file/S5-Gut microorganism/S5-2.6.2-Genus level analysis/Top15_genus.xls]

Taxonomy	D.SD1	D.SD2	D.SD3	D.HSG1	D.HSZ1	D.HSZ2	D.HSZ3	D.HGZ1	D.HGZ3	D.SGZ3	D.ENR1	D.ENR2
Escherichia-Shigella	0.046642747309099994	0.011430035879	0.158585340851	0.761968221425	0.883034341363	0.17585853408500002	0.45571501794	0.0439774474628	0.20328036904199998	0.668426447975	0.44028703229099997	0.506201947719
Lactobacillus	0.020194771911799997	0.0036904151717100002	0.0413121476166	0.09779600205019999	0.0554074833419	0.657457713993	0.517939518196	0.00830343413634	0.152280881599	0.013531522296299999	0.189287544849	0.35074320861100006
Bacteroides	0.137211686315	0.0483341875961	0.106150691953	0.011225012813899999	0.0104561763198	0.020809841107099998	0.00563813429011	0.242029728344	0.232393644285	0.010148641722200001	0.057098923628900004	0.040594566888800004
Faecalibacterium	0.0397744746284	0.293439261917	0.016863147104	0.00246027678114	0.00343413634034	0.00845720143516	0.00158892875448	0.0364428498206	0.0131727319323	0.000768836494106	0.0104049205536	0.0029215786775999997
Clostridium_sensu_stricto_1	0.041260891850300005	0.0118400820092	0.00492055356228	0.0010251153254700002	0.0018964633521300002	0.00958482829318	0.000717580727832	0.020297283444400002	0.03521271143	0.253254741158	0.00902101486417	0.00256278831369
Prevotella_9	0.0435161455664	0.0121476166069	0.045361353152199996	0.00630445925167	0.0019477191184000002	0.00307534597642	0.000666324961558	0.10814966683800001	0.08882624295230002	0.00358790363916	0.0152742183496	0.019682214249099998
Bifidobacterium	0.0302921578678	0.0102511532547	0.019682214249099998	0.00476678626345	0.0009738595592000001	0.00415171706817	0.000820092260379	0.051409533572500006	0.044336237826800004	0.000717580727832	0.0169144028703	0.00789338800615
Ruminococcaceae_UCG-014	0.00835468990261	0.0629933367504	0.0539210661199	0.00276781137878	0.000615069195284	0.00461301896463	0.000666324961558	0.0271655561251	0.00256278831369	0.00010251153254700001	0.00153767298821	0.0004613018964630001
Alistipes	0.0284469502819	0.0109687339826	0.046335212711399995	0.00256278831369	0.00358790363916	0.010302409020999999	0.00020502306509499998	0.0191696565864	0.00574064582266	0.0004613018964630001	0.00543311122501	0.0036904151717100002
Klebsiella	0.05222962583290001	0.0102511532547	0.006355715017939999	0.00615069195284	0.00220399794977	0.0048180420297299995	0.000768836494106	0.008508457201439999	0.00825217837007	0.000307534597642	0.0194259354177	0.00112762685802
Anaeroplasma	0.00174269605331	0.000615069195284	0.07883136852900001	0.00225525371604	0.00010251153254700001	0.000512557662737	5.12557662737e-05	0.00789338800615	0.000615069195284	5.12557662737e-05	0.000153767298821	0.000256278831369
Enterococcus	0.0200922603793	0.0045105074320900005	0.000563813429011	0.026037929267000003	0.000717580727832	0.0026652998462300004	0.0009226037929269999	0.00220399794977	0.0018964633521300002	0.0065607380830299995	0.0180932854946	0.000717580727832
Roseburia	0.0219374679651	0.00199897488467	0.0036391594054300002	0.0009738595592000001	0.00112762685802	0.0009226037929269999	5.12557662737e-05	0.0248590466427	0.00553562275756	5.12557662737e-05	0.0039466940030799995	0.000768836494106
[Eubacterium]_coprostanoligenes_group	0.0207073295746	0.00220399794977	0.00686827268068	0.00107637109175	0.0009226037929269999	0.00225525371604	0.000307534597642	0.0138390568939	0.0048180420297299995	0.000153767298821	0.00276781137878	0.000666324961558
Sutterella	0.011276268580200002	0.00379292670425	0.00461301896463	0.00041004613018999996	0.000666324961558	0.00240902101486	0.000512557662737	0.018195797027200002	0.0089697590979	0.00020502306509499998	0.0027165556125100005	0.00220399794977
