# Supplementary material for: Influence of Huangqin Decoction on the immune function and fecal microbiome of chicks after experimental infection with Escherichia coli O78
Source: Sci Rep. 2022 Oct 5;12:16632. doi: 10.1038/s41598-022-20709-3 (PMC9534884; doi:10.1038/s41598-022-20709-3)
Supplement: Supplementary file 1 — Supplementary Information. [file 41598_2022_20709_MOESM1_ESM.zip › supplementary file/S5-Gut microorganism/S5-2.6.2-Genus level analysis/genus.xls]

Taxonomy	D.SD1	D.SD2	D.SD3	D.HSG1	D.HSZ1	D.HSZ2	D.HSZ3	D.HGZ1	D.HGZ3	D.SGZ3	D.ENR1	D.ENR2
Escherichia-Shigella	0.046642747309099994	0.011430035879	0.158585340851	0.761968221425	0.883034341363	0.17585853408500002	0.45571501794	0.0439774474628	0.20328036904199998	0.668426447975	0.44028703229099997	0.506201947719
Lactobacillus	0.020194771911799997	0.0036904151717100002	0.0413121476166	0.09779600205019999	0.0554074833419	0.657457713993	0.517939518196	0.00830343413634	0.152280881599	0.013531522296299999	0.189287544849	0.35074320861100006
Bacteroides	0.137211686315	0.0483341875961	0.106150691953	0.011225012813899999	0.0104561763198	0.020809841107099998	0.00563813429011	0.242029728344	0.232393644285	0.010148641722200001	0.057098923628900004	0.040594566888800004
Other	0.101178882624232	0.23741670937961004	0.17462839569454483	0.0137365453613518	0.006406970784208501	0.025884161968236095	0.0018964633521261001	0.10066632496156937	0.04618144541263869	0.0012301383905684	0.0523321373654077	0.011891337775498403
Faecalibacterium	0.0397744746284	0.293439261917	0.016863147104	0.00246027678114	0.00343413634034	0.00845720143516	0.00158892875448	0.0364428498206	0.0131727319323	0.000768836494106	0.0104049205536	0.0029215786775999997
Clostridium_sensu_stricto_1	0.041260891850300005	0.0118400820092	0.00492055356228	0.0010251153254700002	0.0018964633521300002	0.00958482829318	0.000717580727832	0.020297283444400002	0.03521271143	0.253254741158	0.00902101486417	0.00256278831369
Prevotella_9	0.0435161455664	0.0121476166069	0.045361353152199996	0.00630445925167	0.0019477191184000002	0.00307534597642	0.000666324961558	0.10814966683800001	0.08882624295230002	0.00358790363916	0.0152742183496	0.019682214249099998
uncultured_bacterium	0.066171194259348	0.0226550486930374	0.11184008200951669	0.006509482316757399	0.0022039979497714	0.008354689902614999	0.001025115325474	0.019425935417703995	0.013275243464884	0.0010251153254700002	0.017939518195752	0.006509482316763
Bifidobacterium	0.0302921578678	0.0102511532547	0.019682214249099998	0.00476678626345	0.0009738595592000001	0.00415171706817	0.000820092260379	0.051409533572500006	0.044336237826800004	0.000717580727832	0.0169144028703	0.00789338800615
Ruminococcaceae_UCG-014	0.00835468990261	0.0629933367504	0.0539210661199	0.00276781137878	0.000615069195284	0.00461301896463	0.000666324961558	0.0271655561251	0.00256278831369	0.00010251153254700001	0.00153767298821	0.0004613018964630001
Alistipes	0.0284469502819	0.0109687339826	0.046335212711399995	0.00256278831369	0.00358790363916	0.010302409020999999	0.00020502306509499998	0.0191696565864	0.00574064582266	0.0004613018964630001	0.00543311122501	0.0036904151717100002
Klebsiella	0.05222962583290001	0.0102511532547	0.006355715017939999	0.00615069195284	0.00220399794977	0.0048180420297299995	0.000768836494106	0.008508457201439999	0.00825217837007	0.000307534597642	0.0194259354177	0.00112762685802
Anaeroplasma	0.00174269605331	0.000615069195284	0.07883136852900001	0.00225525371604	0.00010251153254700001	0.000512557662737	5.12557662737e-05	0.00789338800615	0.000615069195284	5.12557662737e-05	0.000153767298821	0.000256278831369
Enterococcus	0.0200922603793	0.0045105074320900005	0.000563813429011	0.026037929267000003	0.000717580727832	0.0026652998462300004	0.0009226037929269999	0.00220399794977	0.0018964633521300002	0.0065607380830299995	0.0180932854946	0.000717580727832
Roseburia	0.0219374679651	0.00199897488467	0.0036391594054300002	0.0009738595592000001	0.00112762685802	0.0009226037929269999	5.12557662737e-05	0.0248590466427	0.00553562275756	5.12557662737e-05	0.0039466940030799995	0.000768836494106
[Eubacterium]_coprostanoligenes_group	0.0207073295746	0.00220399794977	0.00686827268068	0.00107637109175	0.0009226037929269999	0.00225525371604	0.000307534597642	0.0138390568939	0.0048180420297299995	0.000153767298821	0.00276781137878	0.000666324961558
Sutterella	0.011276268580200002	0.00379292670425	0.00461301896463	0.00041004613018999996	0.000666324961558	0.00240902101486	0.000512557662737	0.018195797027200002	0.0089697590979	0.00020502306509499998	0.0027165556125100005	0.00220399794977
Subdoligranulum	0.00517683239364	0.0334187596105	0.00240902101486	0.00020502306509499998	0.000666324961558	0.0011788826243	0.000307534597642	0.00589441312148	0.000666324961558	0.000256278831369	0.00404920553562	0.000256278831369
uncultured	0.014966683751923698	0.011942593541768	0.0027678113787807	0.0005638134290114	0.0006663249615577	0.0007175807278317	0.0001025115325474	0.00276781137878	0.005433111225008999	5.12557662737e-05	0.006970784213217701	0.006509482316756
Parabacteroides	0.00722706304459	0.00343413634034	0.0032291132752399997	0.000512557662737	0.000717580727832	0.00112762685802	0.00041004613018999996	0.0150691952845	0.00953357252691	0.00020502306509499998	0.00445925166581	0.00133264992312
Blautia	0.009482316760639998	0.00548436699129	0.0016401845207599998	0.000358790363916	0.000717580727832	0.00128139415684	0.000717580727832	0.011993849308	0.005279343926189999	0.000307534597642	0.00420297283444	0.000820092260379
Lachnospira	0.0101998974885	0.00358790363916	0.0027165556125100005	0.0004613018964630001	0.00123013839057	0.00148641722194	0.000256278831369	0.009277293695540001	0.00399794976935	5.12557662737e-05	0.00599692465402	0.0009226037929269999
Ruminiclostridium_5	0.000358790363916	0.035571501793999996	0.00138390568939	0.0	0.000307534597642	0.000768836494106	0.0	0.0009226037929269999	0.000358790363916	0.0	0.00020502306509499998	5.12557662737e-05
Helicobacter	0.0162480779088	0.00471553049718	0.000358790363916	0.00041004613018999996	0.000820092260379	0.0016914402870299998	5.12557662737e-05	0.004305484366989999	0.00404920553562	0.000256278831369	0.00179395181958	0.0050743208611000006
[Ruminococcus]_torques_group	0.00830343413634	0.00174269605331	0.00615069195284	0.000358790363916	0.00128139415684	0.006355715017939999	0.00020502306509499998	0.00399794976935	0.00353664787289	5.12557662737e-05	0.0029215786775999997	0.000717580727832
Ruminococcus_2	0.00943106099436	0.00399794976935	0.00199897488467	0.000256278831369	0.000307534597642	0.000820092260379	0.000512557662737	0.00732957457714	0.0032803690415199997	0.000256278831369	0.0056893900563799995	0.000256278831369
Ambiguous_taxa	0.009789851358278999	0.0029728344438736997	0.00948231676063	0.0005638134290109999	0.00082009226038	0.0006663249615577	0.0	0.00481804202974	0.0014864172219369999	0.0	0.0024602767811330003	0.0008200922603794
Faecalitalea	0.0	0.0	0.000615069195284	5.12557662737e-05	0.0	0.0	0.0	0.0026652998462300004	0.00133264992312	0.0253203485392	0.00107637109175	0.00020502306509499998
Lachnospiraceae_NK4A136_group	0.00784213223988	0.0060481804203	0.00235776524859	0.000871348026653	0.000358790363916	0.0009226037929269999	0.000307534597642	0.0036904151717100002	0.0025115325474099996	0.00010251153254700001	0.005023065094819999	0.000512557662737
Barnesiella	0.00809841107125	0.0032803690415199997	0.0031778575089699995	0.00020502306509499998	0.000307534597642	0.00158892875448	0.000307534597642	0.00738083034341	0.00261404407996	0.000153767298821	0.00158892875448	0.0009226037929269999
Collinsella	0.0021527421835	0.000256278831369	0.00199897488467	0.000358790363916	0.00020502306509499998	0.00041004613018999996	0.000153767298821	0.010712455151200001	0.007534597642229999	0.000358790363916	0.00307534597642	0.0011788826243
Alloprevotella	0.012250128139400001	0.00179395181958	0.000871348026653	0.000307534597642	0.000512557662737	0.00133264992312	0.00010251153254700001	0.00358790363916	0.00153767298821	0.0	0.00225525371604	0.0033828805740599996
Acinetobacter	0.0009738595592000001	0.000358790363916	0.000256278831369	0.0208610968734	0.00199897488467	0.00041004613018999996	0.000820092260379	0.0	0.000563813429011	5.12557662737e-05	0.0014351614556600003	0.000153767298821
Ruminococcaceae_NK4A214_group	0.00138390568939	0.0228600717581	0.000307534597642	0.0	5.12557662737e-05	0.00010251153254700001	0.000153767298821	0.000717580727832	0.000153767298821	5.12557662737e-05	0.000307534597642	0.000153767298821
Ruminococcus_1	0.00825217837007	0.00220399794977	0.0021527421835	0.000256278831369	0.000358790363916	0.000563813429011	5.12557662737e-05	0.00707329574577	0.000615069195284	0.0	0.00240902101486	0.00041004613018999996
Butyricicoccus	0.000153767298821	0.0158892875448	0.000512557662737	5.12557662737e-05	0.00020502306509499998	0.000307534597642	0.000153767298821	0.00302409021015	5.12557662737e-05	0.0	0.0032803690415199997	0.000153767298821
Christensenellaceae_R-7_group	0.00548436699129	0.00574064582266	0.00333162480779	5.12557662737e-05	5.12557662737e-05	0.00138390568939	5.12557662737e-05	0.005279343926189999	0.00179395181958	0.0	0.000512557662737	5.12557662737e-05
Parasutterella	0.00246027678114	0.00107637109175	0.0018964633521300002	0.00041004613018999996	0.000307534597642	0.00107637109175	5.12557662737e-05	0.011071245515100001	0.00302409021015	0.00010251153254700001	0.00179395181958	0.00041004613018999996
Streptococcus	0.00179395181958	0.000512557662737	0.000615069195284	0.00153767298821	0.0011788826243	0.00020502306509499998	0.0004613018964630001	0.00133264992312	0.00276781137878	0.00471553049718	0.0051255766273699994	0.00138390568939
Fusobacterium	0.000256278831369	0.000768836494106	0.0036391594054300002	0.0004613018964630001	0.000358790363916	0.000768836494106	0.000307534597642	0.00676576114813	0.006355715017939999	0.000307534597642	0.0010251153254700002	0.000615069195284
Fusicatenibacter	0.00953357252691	0.00333162480779	0.00041004613018999996	0.00010251153254700001	0.00020502306509499998	0.000153767298821	5.12557662737e-05	0.00420297283444	0.0011788826243	0.000153767298821	0.00205023065095	0.0
Erysipelotrichaceae_UCG-003	0.00825217837007	0.0021527421835	0.000563813429011	0.00020502306509499998	0.00010251153254700001	0.00020502306509499998	0.000358790363916	0.00435674013326	0.0011788826243	0.0	0.0036904151717100002	0.0
Romboutsia	0.00379292670425	0.00174269605331	0.000563813429011	0.00010251153254700001	0.000358790363916	0.000666324961558	0.00010251153254700001	0.0032291132752399997	0.0009226037929269999	0.00333162480779	0.00440799589954	0.000307534597642
[Ruminococcus]_gnavus_group	0.004305484366989999	0.0009738595592000001	0.000820092260379	0.00010251153254700001	0.00041004613018999996	0.00276781137878	0.00010251153254700001	0.0033828805740599996	0.00333162480779	0.000153767298821	0.00199897488467	0.000768836494106
Dorea	0.00348539210661	0.00353664787289	0.000307534597642	0.00020502306509499998	0.000256278831369	0.00128139415684	5.12557662737e-05	0.00199897488467	0.000820092260379	0.000153767298821	0.00302409021015	0.000307534597642
Dubosiella	0.00445925166581	0.00138390568939	0.0009226037929269999	0.0	0.000307534597642	0.000717580727832	5.12557662737e-05	0.00256278831369	0.00184520758585	0.0	0.0029215786775999997	0.000153767298821
Ruminococcaceae_UCG-002	0.000717580727832	0.0019477191184000002	0.000563813429011	0.00020502306509499998	0.000256278831369	0.0	0.00020502306509499998	0.00845720143516	0.000358790363916	0.0	0.00123013839057	0.000563813429011
Lachnoclostridium	0.00374167093798	0.00179395181958	0.00128139415684	0.000256278831369	0.000358790363916	0.000820092260379	5.12557662737e-05	0.0026652998462300004	0.00179395181958	0.0	0.000768836494106	0.000153767298821
Erysipelatoclostridium	0.0009226037929269999	0.000871348026653	0.00302409021015	0.000358790363916	0.00010251153254700001	0.00210148641722	0.00010251153254700001	0.00302409021015	0.0018964633521300002	5.12557662737e-05	0.000666324961558	0.00041004613018999996
[Eubacterium]_eligens_group	0.00440799589954	0.00010251153254700001	0.000666324961558	0.00010251153254700001	0.000256278831369	0.0	0.000153767298821	0.0046642747309099996	0.000871348026653	0.0	0.0009226037929269999	0.000820092260379
[Eubacterium]_hallii_group	0.00476678626345	0.00158892875448	0.00107637109175	0.000153767298821	0.00020502306509499998	0.000153767298821	5.12557662737e-05	0.0021527421835	0.00153767298821	5.12557662737e-05	0.000768836494106	0.000307534597642
Pseudomonas	0.00440799589954	0.000153767298821	0.00220399794977	0.00348539210661	0.00010251153254700001	0.00041004613018999996	5.12557662737e-05	0.000256278831369	0.0010251153254700002	0.0	0.0	0.0
Ruminococcaceae_UCG-010	0.0	0.008149666837520001	0.000717580727832	0.00010251153254700001	0.0	0.0004613018964630001	0.0	0.0019477191184000002	0.000358790363916	0.0	0.0	0.000153767298821
Anaerostipes	0.0016914402870299998	0.00384418247053	0.0004613018964630001	0.00010251153254700001	0.00020502306509499998	0.000307534597642	5.12557662737e-05	0.00158892875448	0.00041004613018999996	0.00010251153254700001	0.0029215786775999997	0.00010251153254700001
Coprococcus_3	0.00153767298821	0.000615069195284	0.00128139415684	5.12557662737e-05	0.000153767298821	5.12557662737e-05	0.00010251153254700001	0.00358790363916	0.00333162480779	0.000153767298821	0.00010251153254700001	0.00041004613018999996
Pantoea	0.00010251153254700001	0.000153767298821	0.00845720143516	0.00010251153254700001	0.000153767298821	0.000512557662737	0.00010251153254700001	0.000768836494106	0.00041004613018999996	0.0	0.00010251153254700001	0.00010251153254700001
Oscillibacter	0.0033828805740599996	0.00158892875448	0.00133264992312	0.000307534597642	0.00020502306509499998	0.00041004613018999996	0.0	0.00256278831369	0.000820092260379	5.12557662737e-05	5.12557662737e-05	0.0
Intestinimonas	0.00343413634034	0.00353664787289	5.12557662737e-05	0.0	0.000153767298821	5.12557662737e-05	5.12557662737e-05	0.0010251153254700002	0.0	0.0	0.00184520758585	0.000358790363916
Rikenellaceae_RC9_gut_group	0.005023065094819999	0.0018964633521300002	5.12557662737e-05	5.12557662737e-05	0.000615069195284	0.000153767298821	0.000153767298821	0.000666324961558	0.0009738595592000001	5.12557662737e-05	0.000512557662737	0.000358790363916
Haemophilus	0.00235776524859	0.0010251153254700002	0.000666324961558	0.000153767298821	5.12557662737e-05	0.000717580727832	0.0	0.00225525371604	0.0028190671450500004	5.12557662737e-05	0.00010251153254700001	0.00020502306509499998
Coprococcus_2	0.0023065094823200003	0.0014351614556600003	5.12557662737e-05	5.12557662737e-05	0.0	0.000307534597642	5.12557662737e-05	0.00420297283444	0.0011788826243	0.000256278831369	5.12557662737e-05	0.0
Hypnocyclicus	0.00287032291133	0.00199897488467	0.0	5.12557662737e-05	0.0	0.0	0.0	0.00123013839057	0.00153767298821	0.0	0.000820092260379	0.000256278831369
Odoribacter	0.0016914402870299998	0.000871348026653	0.00041004613018999996	0.00020502306509499998	0.000307534597642	0.000768836494106	0.00010251153254700001	0.00107637109175	0.000512557662737	0.00010251153254700001	0.00184520758585	0.000563813429011
Dialister	0.000871348026653	0.0009226037929269999	0.000512557662737	0.00010251153254700001	0.00010251153254700001	0.000256278831369	5.12557662737e-05	0.00261404407996	0.00220399794977	5.12557662737e-05	0.000512557662737	0.000153767298821
CHKCI001	0.00010251153254700001	0.0	0.0062532034853900005	5.12557662737e-05	0.0	0.000563813429011	0.0	0.000512557662737	0.00010251153254700001	0.0	0.000512557662737	0.0
Kosakonia	0.00010251153254700001	0.0004613018964630001	0.00415171706817	0.000717580727832	5.12557662737e-05	0.000153767298821	0.0	0.0011788826243	0.000358790363916	0.0	0.0	0.00010251153254700001
Ruminococcaceae_UCG-005	0.0009738595592000001	0.00158892875448	0.000153767298821	5.12557662737e-05	0.0	0.000256278831369	0.0	0.000820092260379	0.0018964633521300002	0.0	0.00133264992312	0.0
Bacillus	0.00302409021015	0.0	0.0009226037929269999	0.00010251153254700001	5.12557662737e-05	0.0004613018964630001	0.0010251153254700002	0.000307534597642	0.000256278831369	5.12557662737e-05	0.000820092260379	0.0
Flavonifractor	0.000563813429011	0.000307534597642	0.0011788826243	0.0	0.0	0.00010251153254700001	0.0	0.0014351614556600003	0.0019477191184000002	0.0	0.0009738595592000001	0.000307534597642
Ruminiclostridium	0.0025115325474099996	0.00112762685802	0.0	5.12557662737e-05	0.00010251153254700001	0.00020502306509499998	0.0	0.000871348026653	0.000358790363916	0.0	0.00128139415684	0.00010251153254700001
Prevotella_2	0.0031266017426999997	0.0011788826243	0.000358790363916	5.12557662737e-05	0.0	0.00020502306509499998	0.0	0.000871348026653	0.000666324961558	0.0	0.0	5.12557662737e-05
UBA1819	0.0	5.12557662737e-05	0.00010251153254700001	0.0	0.0	0.0	0.0	0.00205023065095	0.00348539210661	0.00020502306509499998	0.0	0.000615069195284
Lachnospiraceae_UCG-001	0.00199897488467	0.0009738595592000001	0.000256278831369	0.00010251153254700001	0.0	0.000256278831369	0.00010251153254700001	0.0011788826243	0.000768836494106	5.12557662737e-05	0.000307534597642	0.000307534597642
Butyricimonas	0.00158892875448	0.000256278831369	0.000512557662737	0.00010251153254700001	5.12557662737e-05	0.0	0.0	0.0026652998462300004	0.0010251153254700002	5.12557662737e-05	5.12557662737e-05	0.0
Mycoplasma	0.00199897488467	0.000563813429011	0.00010251153254700001	5.12557662737e-05	0.000358790363916	0.00020502306509499998	0.000153767298821	0.000666324961558	0.000153767298821	0.0	0.0016914402870299998	5.12557662737e-05
Negativibacillus	0.0	0.00343413634034	0.0016914402870299998	0.00010251153254700001	0.0	0.00020502306509499998	0.0	0.0	0.00010251153254700001	0.0	0.0	5.12557662737e-05
Lachnospiraceae_UCG-006	0.00158892875448	0.000871348026653	0.000358790363916	0.00010251153254700001	0.00010251153254700001	0.0004613018964630001	0.0	0.000512557662737	0.000717580727832	0.0	0.000153767298821	0.000358790363916
Lachnospiraceae_ND3007_group	0.00138390568939	0.0004613018964630001	5.12557662737e-05	0.000153767298821	0.000153767298821	0.000256278831369	0.00010251153254700001	0.00148641722194	0.000820092260379	0.00010251153254700001	0.00020502306509499998	0.0
GCA-900066575	0.00020502306509499998	0.000512557662737	0.00287032291133	0.000256278831369	0.000358790363916	0.0004613018964630001	0.0	0.00020502306509499998	0.000153767298821	0.0	0.0	0.0
Acidothermus	0.00225525371604	0.0	0.0	0.0	0.000307534597642	0.0	5.12557662737e-05	0.00123013839057	0.000358790363916	0.0	0.000512557662737	0.000307534597642
Desulfovibrio	0.000871348026653	0.0	0.000717580727832	0.0	0.000153767298821	0.000153767298821	0.0	0.00128139415684	0.000768836494106	0.0	0.000820092260379	0.0
Staphylococcus	0.000615069195284	0.0	0.000717580727832	0.00020502306509499998	0.00020502306509499998	0.00133264992312	0.0	0.0	0.00112762685802	0.0	0.0	0.00041004613018999996
Ruminococcaceae_UCG-003	0.0027165556125100005	5.12557662737e-05	0.0	0.000153767298821	0.0	0.0	0.0	0.0016401845207599998	0.0	0.0	0.0	0.0
Acidibacter	0.00302409021015	0.0	0.0	0.0	0.00020502306509499998	0.000256278831369	0.0	0.000768836494106	0.00020502306509499998	0.0	0.0	5.12557662737e-05
Prevotellaceae_NK3B31_group	0.00148641722194	0.000358790363916	0.0	0.000563813429011	0.000256278831369	0.0	0.0	0.0	0.000768836494106	0.00010251153254700001	0.000666324961558	5.12557662737e-05
[Eubacterium]_ventriosum_group	0.00112762685802	0.00020502306509499998	0.000153767298821	0.0	0.00020502306509499998	5.12557662737e-05	0.0	0.00128139415684	0.000358790363916	0.0	0.000820092260379	5.12557662737e-05
Weissella	0.00133264992312	0.000307534597642	0.000153767298821	0.00041004613018999996	5.12557662737e-05	0.000307534597642	0.00010251153254700001	0.0	0.000615069195284	0.0	0.0009226037929269999	0.0
Ruminiclostridium_6	0.0009738595592000001	0.000666324961558	0.0	5.12557662737e-05	0.000153767298821	0.000358790363916	5.12557662737e-05	0.000358790363916	0.000153767298821	0.0	0.0011788826243	0.00010251153254700001
Eisenbergiella	0.00148641722194	0.0	0.000666324961558	0.0	5.12557662737e-05	0.000666324961558	0.0	0.000871348026653	0.00010251153254700001	0.0	0.0	0.0
uncultured_Firmicutes_bacterium	0.00010251153254700001	0.00246027678114	0.0009226037929269999	5.12557662737e-05	0.0	5.12557662737e-05	0.0	0.0	0.0	0.0	0.0	5.12557662737e-05
Treponema_2	0.0019477191184000002	0.00020502306509499998	5.12557662737e-05	0.00010251153254700001	0.0	0.0	0.0	0.000307534597642	0.000153767298821	0.00010251153254700001	0.000666324961558	0.0
Mucispirillum	0.0016914402870299998	0.0	0.000153767298821	0.0	0.0	0.000307534597642	5.12557662737e-05	0.0	0.000666324961558	0.0	0.000615069195284	5.12557662737e-05
Rikenella	0.00158892875448	0.0	0.000717580727832	5.12557662737e-05	0.0	5.12557662737e-05	0.0	0.000256278831369	0.0	0.0	0.0	0.000768836494106
Prevotellaceae_Ga6A1_group	0.0026652998462300004	0.000153767298821	0.0	0.0	0.0	0.0	0.0	0.000358790363916	0.000153767298821	5.12557662737e-05	0.0	0.0
Sphingomonas	0.0011788826243	5.12557662737e-05	0.00020502306509499998	0.000666324961558	0.0	0.0	0.00010251153254700001	0.0	0.0	0.0	0.00112762685802	0.0
[Ruminococcus]_gauvreauii_group	5.12557662737e-05	0.000256278831369	0.000256278831369	0.0	0.0	5.12557662737e-05	0.0	0.000512557662737	0.000512557662737	0.0	0.00148641722194	0.000153767298821
Turicibacter	0.00205023065095	0.0	0.0	0.0	0.0	0.0	0.0	0.00041004613018999996	0.000768836494106	0.0	5.12557662737e-05	0.0
[Eubacterium]_xylanophilum_group	0.000153767298821	0.00010251153254700001	0.00010251153254700001	0.000153767298821	5.12557662737e-05	0.0	0.0	0.00107637109175	0.00020502306509499998	0.0	0.0011788826243	0.00020502306509499998
Ruminococcaceae_UCG-013	0.0	0.000512557662737	0.00010251153254700001	5.12557662737e-05	5.12557662737e-05	0.000358790363916	0.0	0.00205023065095	0.0	0.0	0.0	0.00010251153254700001
Hydrogenoanaerobacterium	0.0	0.00041004613018999996	0.0016914402870299998	0.0	0.0	5.12557662737e-05	0.0	0.0010251153254700002	0.0	0.0	0.0	0.0
Sellimonas	0.00020502306509499998	0.000358790363916	0.000820092260379	0.000153767298821	0.00020502306509499998	0.0011788826243	0.0	0.0	5.12557662737e-05	0.0	0.000153767298821	0.0
Prevotellaceae_UCG-001	0.0	0.00041004613018999996	0.000307534597642	0.000307534597642	0.00010251153254700001	0.00020502306509499998	0.0	0.0	0.000512557662737	5.12557662737e-05	0.000871348026653	0.000358790363916
uncultured_Bacteroidales_bacterium	0.0	0.0004613018964630001	0.000358790363916	0.000256278831369	0.0	0.000153767298821	0.0	0.000871348026653	0.000358790363916	0.00020502306509499998	0.0	0.000358790363916
Holdemanella	0.0014351614556600003	0.000307534597642	0.00041004613018999996	0.00010251153254700001	0.0	5.12557662737e-05	5.12557662737e-05	0.0	0.0	5.12557662737e-05	0.00041004613018999996	0.00010251153254700001
Prevotella_1	0.00174269605331	0.0	0.0	0.0	0.00010251153254700001	0.000256278831369	0.0	0.00010251153254700001	0.0	0.0	0.000512557662737	0.00010251153254700001
Bryobacter	0.00112762685802	0.00020502306509499998	0.0	0.0	0.000153767298821	0.00020502306509499998	0.0	0.000358790363916	0.000256278831369	0.0	0.000512557662737	0.0
Stenotrophomonas	0.0	0.000512557662737	0.00010251153254700001	5.12557662737e-05	5.12557662737e-05	0.0	0.00020502306509499998	0.000666324961558	0.000153767298821	0.0	0.0009738595592000001	0.0
Arcobacter	0.00107637109175	0.000768836494106	0.0	0.0	0.00010251153254700001	0.0	0.0	0.000717580727832	0.0	0.0	0.0	0.0
Enterorhabdus	0.0	0.0	0.00010251153254700001	5.12557662737e-05	0.000256278831369	0.00010251153254700001	0.0	0.0016914402870299998	0.000256278831369	0.0	0.0	0.00020502306509499998
Proteus	0.0	0.00020502306509499998	0.00020502306509499998	5.12557662737e-05	0.0	0.00179395181958	5.12557662737e-05	0.0	0.000307534597642	0.0	0.0	0.0
[Clostridium]_innocuum_group	0.000615069195284	0.0	0.000256278831369	5.12557662737e-05	0.0	0.0	0.0	0.0009738595592000001	0.00041004613018999996	5.12557662737e-05	0.0	0.00010251153254700001
Defluviitaleaceae_UCG-011	5.12557662737e-05	0.000512557662737	0.000666324961558	0.00010251153254700001	5.12557662737e-05	0.000358790363916	0.0	0.0	5.12557662737e-05	0.0	0.000615069195284	0.0
Corynebacterium_1	0.00225525371604	0.0	0.0	0.0	0.00010251153254700001	0.0	0.0	0.0	0.0	5.12557662737e-05	0.0	0.0
Ruminiclostridium_9	0.0	0.0	0.0004613018964630001	5.12557662737e-05	0.0	0.0	0.0	0.00138390568939	0.000256278831369	0.0	0.0	0.000153767298821
Myroides	0.0	0.0	0.0	0.0019477191184000002	0.0	0.0	0.0	0.0	0.0	0.0	0.000256278831369	0.0
Fournierella	0.0	0.00210148641722	0.0	0.0	0.0	5.12557662737e-05	0.0	0.0	0.0	0.0	0.0	0.0
Lachnospiraceae_FCS020_group	0.0	0.0	0.0004613018964630001	0.0	0.0	0.00010251153254700001	0.0	0.00158892875448	0.0	0.0	0.0	0.0
DTU089	0.0	0.00199897488467	0.00010251153254700001	0.0	0.0	0.0	0.0	0.0	0.0	0.0	0.0	0.0
Anaerofilum	0.0	0.00107637109175	0.000820092260379	0.0	0.0	0.000153767298821	0.0	0.0	0.0	0.0	0.0	0.0
Nocardioides	0.000717580727832	0.00010251153254700001	0.0	0.0	0.0	0.0	0.0	0.0	0.000307534597642	0.0	0.0009226037929269999	0.0
Sediminispirochaeta	0.00184520758585	0.0	0.0	0.0	0.0	0.0	0.0	0.0	0.0	0.0	0.00020502306509499998	0.0
Candidatus_Stoquefichus	0.00158892875448	0.0	0.0	0.0	0.0	0.0	0.0	0.000307534597642	0.0	0.0	0.000153767298821	0.0
ASF356	0.0	0.000256278831369	0.0	0.0	0.0	0.000615069195284	0.000153767298821	0.00041004613018999996	0.0	0.0	0.0004613018964630001	0.00010251153254700001
Muribaculum	0.000512557662737	0.0	0.000153767298821	5.12557662737e-05	0.0	0.00041004613018999996	5.12557662737e-05	0.0	0.000358790363916	0.0	0.00010251153254700001	0.000307534597642
Eubacterium	0.0	0.0	0.000153767298821	0.0	0.0	0.00010251153254700001	5.12557662737e-05	0.0011788826243	0.000307534597642	0.0	0.0	5.12557662737e-05
Methylobacterium	0.0	0.00010251153254700001	0.00020502306509499998	0.0	5.12557662737e-05	0.000307534597642	0.0	0.0	0.0	0.0	0.00107637109175	0.00010251153254700001
Allisonella	0.00123013839057	0.0	0.0	0.0	0.0	0.0	0.000153767298821	0.00041004613018999996	0.0	0.0	0.0	0.0
GAS113	0.00179395181958	0.0	0.0	0.0	0.0	0.0	0.0	0.0	0.0	0.0	0.0	0.0
Flavobacterium	0.00138390568939	0.0	0.0	0.0	0.0	0.0	0.00010251153254700001	0.0	0.000307534597642	0.0	0.0	0.0
Catenibacterium	0.0016401845207599998	0.0	0.0	0.0	0.0	0.00010251153254700001	0.0	0.0	0.0	0.0	0.0	0.0
Marmoricola	0.00128139415684	0.000358790363916	0.0	0.0	0.0	0.0	0.0	0.0	0.0	0.0	0.00010251153254700001	0.0
GOUTA6	0.00158892875448	0.00010251153254700001	0.0	0.0	0.0	0.0	0.0	0.0	0.0	0.0	0.0	0.0
Haliangium	0.0	0.000358790363916	0.00010251153254700001	0.00020502306509499998	0.0	0.0	0.0	0.000358790363916	0.0	0.0	0.00041004613018999996	0.00020502306509499998
Defluviicoccus	0.0	0.0	0.0	5.12557662737e-05	0.0	0.0	0.00010251153254700001	0.00128139415684	0.00020502306509499998	0.0	0.0	0.0
[Eubacterium]_ruminantium_group	0.0	0.0	0.000307534597642	0.0	0.000256278831369	5.12557662737e-05	0.0	0.00041004613018999996	0.00020502306509499998	0.00010251153254700001	0.000256278831369	0.0
Spirochaeta_2	0.0	0.0	0.0	0.0	0.000153767298821	0.0	0.0	0.000717580727832	0.0	0.0	0.000717580727832	0.0
Ignavibacterium	0.00153767298821	0.0	0.0	0.0	0.0	0.0	0.0	0.0	0.0	0.0	0.0	0.0
Megamonas	0.000615069195284	0.0	5.12557662737e-05	0.0	0.0	0.0	0.0	0.000307534597642	0.0	0.0	0.000512557662737	0.0
Coprococcus_1	0.0	0.00010251153254700001	5.12557662737e-05	0.0	5.12557662737e-05	0.0	5.12557662737e-05	0.0	0.00020502306509499998	0.0	0.000768836494106	0.00020502306509499998
Anaeromyxobacter	0.0	0.0	0.0	0.0	0.0	0.0	0.0	0.000768836494106	0.00020502306509499998	0.0	0.0004613018964630001	0.0
uncultured_rumen_bacterium	0.00133264992312	0.0	0.0	0.0	5.12557662737e-05	0.0	0.0	0.0	0.0	0.0	0.0	0.0
Deltaproteobacteria_bacterium_GWC2_55_46	0.00138390568939	0.0	0.0	0.0	0.0	0.0	0.0	0.0	0.0	0.0	0.0	0.0
Halomonas	0.0	0.0	0.00112762685802	0.00020502306509499998	0.0	0.0	0.0	0.0	5.12557662737e-05	0.0	0.0	0.0
Thiobacillus	0.0	0.0	0.0	0.00020502306509499998	0.0	0.0	0.0	0.0	0.0	0.0	0.00107637109175	5.12557662737e-05
Paraprevotella	0.0	0.000563813429011	0.000307534597642	0.0	0.0	0.0	0.0	0.0	0.0004613018964630001	0.0	0.0	0.0
Cellulosilyticum	0.0	0.0	0.0	0.0	0.0	0.000820092260379	0.0	0.0	0.0	0.000512557662737	0.0	0.0
Bilophila	0.0	0.000512557662737	0.00020502306509499998	5.12557662737e-05	0.0	0.0	0.0	0.0	0.0004613018964630001	0.00010251153254700001	0.0	0.0
GCA-900066225	0.00010251153254700001	0.000563813429011	0.000512557662737	0.0	5.12557662737e-05	0.00010251153254700001	0.0	0.0	0.0	0.0	0.0	0.0
uncultured_organism	0.0	0.000358790363916	0.0	0.0	0.0	0.000307534597642	0.0	0.0	0.000153767298821	0.0	0.000358790363916	0.00010251153254700001
TPD-58	0.00128139415684	0.0	0.0	0.0	0.0	0.0	0.0	0.0	0.0	0.0	0.0	0.0
MND1	0.0	0.000871348026653	0.0	0.0	0.0	0.0	0.0	0.000358790363916	0.0	0.0	0.0	0.0
Mycobacterium	0.000871348026653	0.0	0.0	0.0	0.0	5.12557662737e-05	0.0	0.0	0.000307534597642	0.0	0.0	0.0
Asticcacaulis	0.0	0.0	0.0	0.000717580727832	0.0	0.0	0.0	0.0004613018964630001	0.0	0.0	0.0	0.0
Desemzia	0.0	0.000358790363916	0.000358790363916	5.12557662737e-05	0.0	5.12557662737e-05	0.0	0.000153767298821	0.000153767298821	0.0	0.0	0.0
uncultured_Chloroflexi_bacterium	0.0	0.0	0.0	0.0	0.0	0.0	0.0	0.0	0.0	0.0	0.00112762685802	0.0
Arenimonas	0.00112762685802	0.0	0.0	0.0	0.0	0.0	0.0	0.0	0.0	0.0	0.0	0.0
uncultured_forest_soil_bacterium	0.0010251153254700002	0.00010251153254700001	0.0	0.0	0.0	0.0	0.0	0.0	0.0	0.0	0.0	0.0
Ochrobactrum	0.00107637109175	0.0	0.0	0.0	0.0	0.0	0.0	0.0	0.0	0.0	0.0	0.0
Reyranella	0.0	0.0009226037929269999	0.0	0.000153767298821	0.0	0.0	0.0	0.0	0.0	0.0	0.0	0.0
Succinivibrio	0.000307534597642	0.000358790363916	5.12557662737e-05	5.12557662737e-05	0.0	0.0	0.0	0.00010251153254700001	0.000153767298821	5.12557662737e-05	0.0	0.0
Streptomyces	0.00010251153254700001	0.0	0.0	0.00010251153254700001	5.12557662737e-05	0.0	0.0	0.0	0.000512557662737	0.0	0.000307534597642	0.0
Brevundimonas	0.000256278831369	0.00010251153254700001	0.000256278831369	0.000358790363916	5.12557662737e-05	0.0	0.0	0.0	0.0	0.0	0.0	0.0
Bradyrhizobium	0.0	0.0	0.0	0.0	0.000307534597642	5.12557662737e-05	0.0	0.000153767298821	0.000512557662737	0.0	0.0	0.0
Pseudolabrys	0.0	0.0	0.0	0.0	0.0	0.0	0.0	0.0	0.0	0.0	0.0010251153254700002	0.0
Marvinbryantia	0.000563813429011	0.0	0.0	0.0	0.0	0.0	0.0	5.12557662737e-05	0.000358790363916	0.0	0.0	0.0
Ruminiclostridium_1	0.0	0.0	0.000871348026653	0.0	0.0	5.12557662737e-05	0.0	0.0	0.0	0.0	5.12557662737e-05	0.0
Luteimonas	0.000871348026653	0.0	0.0	0.0	0.0	0.0	0.0	0.0	0.0	0.0	0.00010251153254700001	0.0
Prevotellaceae_UCG-003	0.0	0.0	0.0	0.0	0.0	0.000153767298821	0.0	0.0	0.000256278831369	0.0	0.000512557662737	0.0
Lachnospiraceae_UCG-003	0.0	0.0	0.0	0.0	0.0	0.0	0.0	0.000563813429011	0.0	0.0	0.000358790363916	0.0
Candidatus_Solibacter	0.0009226037929269999	0.0	0.0	0.0	0.0	0.0	0.0	0.0	0.0	0.0	0.0	0.0
Gluconobacter	0.0009226037929269999	0.0	0.0	0.0	0.0	0.0	0.0	0.0	0.0	0.0	0.0	0.0
Kitasatospora	0.0	0.0	0.0	0.0	0.0	0.0	0.0	0.0	0.0	0.0	0.000717580727832	0.00020502306509499998
Nitrospira	0.0	0.0	0.0	0.0	0.0	0.0	0.0	0.0	0.0	0.0	0.0009226037929269999	0.0
Ellin6067	0.0	0.0	0.00010251153254700001	0.0	5.12557662737e-05	0.0	0.0	0.000563813429011	0.00020502306509499998	0.0	0.0	0.0
Family_XIII_AD3011_group	0.0	0.0	0.0	0.0	0.0	0.000153767298821	0.0	0.0	0.0	0.0	0.000717580727832	0.0
Candidatus_Arthromitus	0.0	0.0	0.0	0.0	0.0	0.0	0.0	0.000871348026653	0.0	0.0	0.0	0.0
Ammoniibacillus	0.000871348026653	0.0	0.0	0.0	0.0	0.0	0.0	0.0	0.0	0.0	0.0	0.0
Sphingobacterium	0.00010251153254700001	0.00041004613018999996	0.0	5.12557662737e-05	0.0	0.00020502306509499998	0.0	0.0	5.12557662737e-05	0.0	0.0	0.0
Pseudoxanthomonas	0.000820092260379	0.0	0.0	0.0	0.0	0.0	0.0	0.0	0.0	0.0	0.0	0.0
Geobacter	0.0	0.0	0.00010251153254700001	0.0	5.12557662737e-05	0.0	0.0	0.0	0.000666324961558	0.0	0.0	0.0
Lactococcus	0.0	0.0	0.0	0.000615069195284	5.12557662737e-05	0.000153767298821	0.0	0.0	0.0	0.0	0.0	0.0
Epulopiscium	0.0	0.0	0.0	0.0	0.0	0.00020502306509499998	0.0	0.0	0.000563813429011	0.0	0.0	0.0
Enhydrobacter	0.0	0.0	0.0	0.000717580727832	0.0	0.0	5.12557662737e-05	0.0	0.0	0.0	0.0	0.0
Parvimonas	0.0	0.0	0.000358790363916	0.0	0.0	0.0	0.0	0.000307534597642	0.0	0.0	0.0	0.00010251153254700001
Merdibacter	0.0	0.0	0.000256278831369	0.0	0.0	0.0004613018964630001	0.0	0.0	0.0	0.0	0.0	0.0
Tyzzerella_3	0.0	0.0	0.0	0.0	0.0	0.00020502306509499998	0.0	0.00020502306509499998	0.000307534597642	0.0	0.0	0.0
Pajaroellobacter	0.0	0.000256278831369	0.0	5.12557662737e-05	0.000153767298821	0.0	0.0	0.00020502306509499998	0.0	0.0	0.0	0.0
Altererythrobacter	0.000666324961558	0.0	0.0	0.0	0.0	0.0	0.0	0.0	0.0	0.0	0.0	0.0
Tyzzerella	5.12557662737e-05	0.0	0.00010251153254700001	0.00010251153254700001	0.0	5.12557662737e-05	0.0	0.000358790363916	0.0	0.0	0.0	0.0
Anaerotruncus	0.0	0.00010251153254700001	0.00010251153254700001	0.0	0.000153767298821	0.00010251153254700001	0.0	0.0	0.0	0.0	0.0	0.00020502306509499998
Rubrobacter	0.0	0.000615069195284	0.0	0.0	0.0	0.0	0.0	0.0	0.0	0.0	0.0	0.0
Actinocatenispora	0.000615069195284	0.0	0.0	0.0	0.0	0.0	0.0	0.0	0.0	0.0	0.0	0.0
Massilia	0.0	0.0	0.0	0.000615069195284	0.0	0.0	0.0	0.0	0.0	0.0	0.0	0.0
Azovibrio	0.0	0.0	0.0	0.0	0.0	0.0	0.0	0.000615069195284	0.0	0.0	0.0	0.0
Duganella	0.00010251153254700001	0.0	0.0	0.0	5.12557662737e-05	0.0	0.0	0.0	0.0	0.0	0.0004613018964630001	0.0
Aquabacterium	0.0	0.0	0.0	0.000563813429011	0.0	0.0	0.0	0.0	0.0	0.0	0.0	0.0
Parafilimonas	0.00020502306509499998	0.000358790363916	0.0	0.0	0.0	0.0	0.0	0.0	0.0	0.0	0.0	0.0
Actinomyces	0.000256278831369	0.0	0.0	0.0	0.0	0.0	0.0	0.0	0.0	0.0	0.000307534597642	0.0
Ruminococcaceae_UCG-011	0.0	0.0	0.0	0.0	0.0	0.0	0.0	0.000307534597642	0.000256278831369	0.0	0.0	0.0
Allobaculum	0.0	0.0	0.0	0.0	0.0	0.0	0.0	5.12557662737e-05	0.000512557662737	0.0	0.0	0.0
Peptoclostridium	0.0004613018964630001	0.0	0.0	5.12557662737e-05	0.0	0.0	0.0	0.0	0.0	0.0	5.12557662737e-05	0.0
metagenome	0.0	0.00010251153254700001	0.0	0.00010251153254700001	0.0	0.00020502306509499998	5.12557662737e-05	0.0	0.0	0.00010251153254700001	0.0	0.0
Blastococcus	0.0	0.0	0.00020502306509499998	5.12557662737e-05	0.0	0.0	0.0	0.0	0.0	0.0	0.0	0.000256278831369
Paracoccus	0.000256278831369	5.12557662737e-05	0.0	0.0	5.12557662737e-05	0.0	5.12557662737e-05	0.0	5.12557662737e-05	0.0	5.12557662737e-05	0.0
Gemmatimonas	0.0	0.0	0.0	0.0	0.0	0.0	0.0	0.000512557662737	0.0	0.0	0.0	0.0
Chryseobacterium	0.0	0.0	0.0	0.000153767298821	0.0	0.0	0.0	0.0	0.0	0.0	0.000358790363916	0.0
Methylotenera	0.0	0.0	0.0	0.000512557662737	0.0	0.0	0.0	0.0	0.0	0.0	0.0	0.0
actinobacterium_GP-6	0.0	0.000512557662737	0.0	0.0	0.0	0.0	0.0	0.0	0.0	0.0	0.0	0.0
Comamonas	0.0	0.0	0.0	0.0	0.0	0.0	0.0	0.000512557662737	0.0	0.0	0.0	0.0
Rhodoplanes	0.00020502306509499998	0.0	0.0	0.0	0.0	0.0	0.0	0.0	0.0	0.0	0.000307534597642	0.0
uncultured_Acidobacteriaceae_bacterium	0.0	0.0	0.0	0.0	0.0	0.0	0.0	0.0	0.0	0.0	0.000512557662737	0.0
Burkholderia-Caballeronia-Paraburkholderia	0.0	0.0	0.0	0.0	0.0	0.00020502306509499998	0.0	0.000256278831369	0.0	0.0	0.0	0.0
Desulfobacca	0.0	0.0	0.0	0.0	0.0	0.0	0.0	0.0	0.0	0.0	0.00041004613018999996	5.12557662737e-05
Ruminococcaceae_V9D2013_group	0.0	0.0004613018964630001	0.0	0.0	0.0	0.0	0.0	0.0	0.0	0.0	0.0	0.0
A2	0.0	0.0004613018964630001	0.0	0.0	0.0	0.0	0.0	0.0	0.0	0.0	0.0	0.0
Flavisolibacter	0.0	0.0004613018964630001	0.0	0.0	0.0	0.0	0.0	0.0	0.0	0.0	0.0	0.0
Shewanella	0.0	0.0	0.00010251153254700001	0.0	0.0	0.0	0.0	0.0	0.0	0.0	0.000358790363916	0.0
CHKCI002	0.00010251153254700001	0.0	0.0	0.0	0.0	0.000358790363916	0.0	0.0	0.0	0.0	0.0	0.0
uncultured_Bradyrhizobiaceae_bacterium	0.0	0.0	0.0	0.0	0.0	0.0	0.0	0.0	0.00041004613018999996	0.0	0.0	0.0
Hungatella	0.0	0.0	0.0	0.0	0.0	0.0	0.0	0.00041004613018999996	0.0	0.0	0.0	0.0
Denitratisoma	0.0	0.0	0.0	0.0	0.0	0.0	0.0	0.00041004613018999996	0.0	0.0	0.0	0.0
Nannocystis	0.0	0.0	0.0	0.0	0.0	0.0	0.0	0.00041004613018999996	0.0	0.0	0.0	0.0
Glutamicibacter	0.00010251153254700001	0.0	0.0	0.000307534597642	0.0	0.0	0.0	0.0	0.0	0.0	0.0	0.0
[Eubacterium]_nodatum_group	0.0	0.000307534597642	0.0	0.0	0.0	0.00010251153254700001	0.0	0.0	0.0	0.0	0.0	0.0
Subgroup_10	0.0	0.0	0.0	0.0	0.0	0.0	0.0	0.0	0.000358790363916	0.0	0.0	0.0
Roseiarcus	0.0	0.0	0.0	0.0	0.0	0.000358790363916	0.0	0.0	0.0	0.0	0.0	0.0
Devosia	0.0	0.0	0.0	0.0	0.0	0.0	0.0	0.000358790363916	0.0	0.0	0.0	0.0
Sedimenticola	0.0	0.0	0.000358790363916	0.0	0.0	0.0	0.0	0.0	0.0	0.0	0.0	0.0
Caproiciproducens	0.0	0.0	0.000358790363916	0.0	0.0	0.0	0.0	0.0	0.0	0.0	0.0	0.0
Candidatus_Soleaferrea	0.0	0.0	0.0	0.0	0.0	0.0	0.0	0.000358790363916	0.0	0.0	0.0	0.0
Dysgonomonas	0.0	0.0	0.0	0.0	0.0	0.000358790363916	0.0	0.0	0.0	0.0	0.0	0.0
Candidatus_Entotheonella	0.0	0.0	0.000358790363916	0.0	0.0	0.0	0.0	0.0	0.0	0.0	0.0	0.0
Bdellovibrio	0.0	0.0	0.0	0.0	0.0	0.0	0.0	0.0	0.000358790363916	0.0	0.0	0.0
Azospirillum_sp._47_25	0.0	0.0	0.000256278831369	0.0	0.0	0.0	0.0	0.0	0.0	0.0	0.0	0.00010251153254700001
uncultured_Gemmatimonadetes_bacterium	0.0	0.0	0.0	0.0	0.0	0.0	0.0	0.000358790363916	0.0	0.0	0.0	0.0
Senegalimassilia	5.12557662737e-05	0.0	0.0	0.000153767298821	0.0	0.0	0.0	0.000153767298821	0.0	0.0	0.0	0.0
Adlercreutzia	0.0	0.000307534597642	0.0	0.0	0.0	0.0	0.0	0.0	0.0	5.12557662737e-05	0.0	0.0
Lachnospiraceae_UCG-010	0.0	0.0	0.0	0.000307534597642	0.0	0.0	0.0	0.0	0.0	0.0	0.0	0.0
Celeribacter	0.0	0.000307534597642	0.0	0.0	0.0	0.0	0.0	0.0	0.0	0.0	0.0	0.0
[Eubacterium]_brachy_group	0.000307534597642	0.0	0.0	0.0	0.0	0.0	0.0	0.0	0.0	0.0	0.0	0.0
Niveispirillum	0.0	0.0	0.0	0.000307534597642	0.0	0.0	0.0	0.0	0.0	0.0	0.0	0.0
Azoarcus	0.0	0.0	0.0	0.0	0.0	0.0	0.0	0.000307534597642	0.0	0.0	0.0	0.0
Dielma	0.0	0.0	0.0	0.0	0.0	0.0	0.0	0.0	0.000307534597642	0.0	0.0	0.0
uncultured_gamma_proteobacterium	0.0	0.0	0.0	0.0	0.0	0.0	0.0	0.0	0.000307534597642	0.0	0.0	0.0
Candidatus_Hepatoplasma	0.0	0.000307534597642	0.0	0.0	0.0	0.0	0.0	0.0	0.0	0.0	0.0	0.0
Prevotella_7	0.0	0.0	0.00010251153254700001	5.12557662737e-05	5.12557662737e-05	0.0	0.0	0.0	0.0	0.0	0.0	0.00010251153254700001
BSV13	0.0	0.0	0.0	0.0	0.0	0.0	0.0	0.0	0.0	0.0	0.000256278831369	0.0
uncultured_soil_bacterium_PBS-III-4	0.0	0.0	0.0	0.0	0.0	0.000256278831369	0.0	0.0	0.0	0.0	0.0	0.0
Neisseria	0.0	0.0	0.0	0.000256278831369	0.0	0.0	0.0	0.0	0.0	0.0	0.0	0.0
Holophaga	0.0	0.0	0.0	0.000256278831369	0.0	0.0	0.0	0.0	0.0	0.0	0.0	0.0
Nocardia	0.0	0.0	0.0	0.0	0.0	0.0	0.0	0.0	0.0	0.0	0.0	0.000256278831369
Anaerofustis	0.0	5.12557662737e-05	0.0	0.0	5.12557662737e-05	0.000153767298821	0.0	0.0	0.0	0.0	0.0	0.0
Allorhizobium-Neorhizobium-Pararhizobium-Rhizobium	5.12557662737e-05	0.0	0.0	0.00010251153254700001	0.0	0.00010251153254700001	0.0	0.0	0.0	0.0	0.0	0.0
Saccharopolyspora	0.0	0.0	0.00020502306509499998	0.0	0.0	0.0	0.0	0.0	0.0	0.0	0.0	0.0
Chelativorans	0.0	0.0	0.0	0.00020502306509499998	0.0	0.0	0.0	0.0	0.0	0.0	0.0	0.0
Methylocystis	0.0	0.0	0.0	0.0	0.0	0.0	0.0	0.00020502306509499998	0.0	0.0	0.0	0.0
Lysobacter	0.0	0.0	0.0	0.0	0.0	0.0	0.0	0.0	0.00020502306509499998	0.0	0.0	0.0
Granulicatella	0.0	0.0	0.00020502306509499998	0.0	0.0	0.0	0.0	0.0	0.0	0.0	0.0	0.0
uncultured_Acidobacteria_bacterium	0.0	0.0	0.0	0.0	0.0	0.00020502306509499998	0.0	0.0	0.0	0.0	0.0	0.0
Acholeplasmatales_bacterium_canine_oral_taxon_316	0.0	0.0	0.00020502306509499998	0.0	0.0	0.0	0.0	0.0	0.0	0.0	0.0	0.0
uncultured_Hyphomicrobiaceae_bacterium	0.0	0.0	0.0	0.0	0.0	0.0	0.0	0.00020502306509499998	0.0	0.0	0.0	0.0
Aeromicrobium	0.00020502306509499998	0.0	0.0	0.0	0.0	0.0	0.0	0.0	0.0	0.0	0.0	0.0
Syntrophorhabdus	0.0	0.0	0.0	0.0	0.0	0.0	0.0	0.00020502306509499998	0.0	0.0	0.0	0.0
Fibrobacter	0.0	0.0	0.0	0.0	0.0	0.0	0.0	0.0	0.00020502306509499998	0.0	0.0	0.0
Citricoccus	0.0	0.0	0.0	0.0	0.0	0.0	0.0	0.0	0.000153767298821	0.0	5.12557662737e-05	0.0
Vibrio	0.0	5.12557662737e-05	0.0	0.0	0.0	0.0	0.0	0.0	0.0	0.0	0.0	0.000153767298821
Papillibacter	0.0	5.12557662737e-05	0.000153767298821	0.0	0.0	0.0	0.0	0.0	0.0	0.0	0.0	0.0
Campylobacter	0.0	0.0	0.0	0.0	5.12557662737e-05	0.0	0.0	0.000153767298821	0.0	0.0	0.0	0.0
[Eubacterium]_fissicatena_group	0.0	0.00010251153254700001	0.0	0.0	0.0	0.0	0.0	0.00010251153254700001	0.0	0.0	0.0	0.0
Lachnoanaerobaculum	0.0	0.0	0.0	0.000153767298821	0.0	0.0	0.0	0.0	0.0	0.0	0.0	0.0
Phaeodactylibacter	0.0	0.0	0.000153767298821	0.0	0.0	0.0	0.0	0.0	0.0	0.0	0.0	0.0
Anaerovorax	0.0	0.0	0.0	0.0	0.0	0.0	0.0	0.0	0.0	0.0	0.000153767298821	0.0
Candidatus_Competibacter	0.0	0.0	0.0	0.000153767298821	0.0	0.0	0.0	0.0	0.0	0.0	0.0	0.0
Quadrisphaera	0.0	0.0	0.0	0.0	0.0	0.0	0.0	0.000153767298821	0.0	0.0	0.0	0.0
Edaphobacter	0.0	0.000153767298821	0.0	0.0	0.0	0.0	0.0	0.0	0.0	0.0	0.0	0.0
Candidatus_Koribacter	0.0	0.0	0.0	0.0	0.0	0.0	0.000153767298821	0.0	0.0	0.0	0.0	0.0
Prevotella	0.0	0.0	0.000153767298821	0.0	0.0	0.0	0.0	0.0	0.0	0.0	0.0	0.0
Kingella	0.0	0.0	0.0	0.0	0.0	0.0	0.0	0.000153767298821	0.0	0.0	0.0	0.0
Hyphobacterium	0.0	0.0	0.0	0.0	0.0	0.0	0.0	0.0	0.0	0.0	0.0	0.000153767298821
Cetobacterium	0.0	0.0	0.0	0.000153767298821	0.0	0.0	0.0	0.0	0.0	0.0	0.0	0.0
Holdemania	0.0	0.0	0.0	0.00010251153254700001	0.0	0.0	0.0	5.12557662737e-05	0.0	0.0	0.0	0.0
Coprobacillus	5.12557662737e-05	0.00010251153254700001	0.0	0.0	0.0	0.0	0.0	0.0	0.0	0.0	0.0	0.0
Gordonibacter	5.12557662737e-05	0.0	0.0	0.0	5.12557662737e-05	0.0	0.0	0.0	0.0	0.0	0.0	0.0
Howardella	0.0	0.0	5.12557662737e-05	0.0	5.12557662737e-05	0.0	0.0	0.0	0.0	0.0	0.0	0.0
Microvirga	0.0	0.0	0.0	0.0	0.0	0.0	0.0	0.0	0.00010251153254700001	0.0	0.0	0.0
Bosea	0.00010251153254700001	0.0	0.0	0.0	0.0	0.0	0.0	0.0	0.0	0.0	0.0	0.0
Clostridium_sensu_stricto_7	0.0	0.0	0.0	0.00010251153254700001	0.0	0.0	0.0	0.0	0.0	0.0	0.0	0.0
Hymenobacter	0.00010251153254700001	0.0	0.0	0.0	0.0	0.0	0.0	0.0	0.0	0.0	0.0	0.0
uncultured_Sphingobacteriales_bacterium	0.0	0.0	0.0	0.00010251153254700001	0.0	0.0	0.0	0.0	0.0	0.0	0.0	0.0
Pseudonocardia	0.0	0.0	0.0	0.0	0.00010251153254700001	0.0	0.0	0.0	0.0	0.0	0.0	0.0
Rothia	0.0	0.0	0.0	0.00010251153254700001	0.0	0.0	0.0	0.0	0.0	0.0	0.0	0.0
Exiguobacterium	0.0	0.0	0.0	0.00010251153254700001	0.0	0.0	0.0	0.0	0.0	0.0	0.0	0.0
Lachnoclostridium_10	0.0	0.00010251153254700001	0.0	0.0	0.0	0.0	0.0	0.0	0.0	0.0	0.0	0.0
uncultured_Acidimicrobiales_bacterium	0.0	0.0	0.0	0.0	0.0	0.0	0.0	0.0	0.0	5.12557662737e-05	0.0	0.0
SWB02	0.0	0.0	0.0	5.12557662737e-05	0.0	0.0	0.0	0.0	0.0	0.0	0.0	0.0
Solirubrobacter	0.0	0.0	0.0	5.12557662737e-05	0.0	0.0	0.0	0.0	0.0	0.0	0.0	0.0
