# Supplementary material for: Influence of Huangqin Decoction on the immune function and fecal microbiome of chicks after experimental infection with Escherichia coli O78
Source: Sci Rep. 2022 Oct 5;12:16632. doi: 10.1038/s41598-022-20709-3 (PMC9534884; doi:10.1038/s41598-022-20709-3)
Supplement: Supplementary file 1 — Supplementary Information. [file 41598_2022_20709_MOESM1_ESM.zip › supplementary file/S5-Gut microorganism/S5-2.6.2-Genus level analysis/others_Top30_genus.xls]

Taxonomy	D.SD1	D.SD2	D.SD3	D.HSG1	D.HSZ1	D.HSZ2	D.HSZ3	D.HGZ1	D.HGZ3	D.SGZ3	D.ENR1	D.ENR2
Escherichia-Shigella	0.046642747309099994	0.011430035879	0.158585340851	0.761968221425	0.883034341363	0.17585853408500002	0.45571501794	0.0439774474628	0.20328036904199998	0.668426447975	0.44028703229099997	0.506201947719
Lactobacillus	0.020194771911799997	0.0036904151717100002	0.0413121476166	0.09779600205019999	0.0554074833419	0.657457713993	0.517939518196	0.00830343413634	0.152280881599	0.013531522296299999	0.189287544849	0.35074320861100006
Bacteroides	0.137211686315	0.0483341875961	0.106150691953	0.011225012813899999	0.0104561763198	0.020809841107099998	0.00563813429011	0.242029728344	0.232393644285	0.010148641722200001	0.057098923628900004	0.040594566888800004
Faecalibacterium	0.0397744746284	0.293439261917	0.016863147104	0.00246027678114	0.00343413634034	0.00845720143516	0.00158892875448	0.0364428498206	0.0131727319323	0.000768836494106	0.0104049205536	0.0029215786775999997
Clostridium_sensu_stricto_1	0.041260891850300005	0.0118400820092	0.00492055356228	0.0010251153254700002	0.0018964633521300002	0.00958482829318	0.000717580727832	0.020297283444400002	0.03521271143	0.253254741158	0.00902101486417	0.00256278831369
Prevotella_9	0.0435161455664	0.0121476166069	0.045361353152199996	0.00630445925167	0.0019477191184000002	0.00307534597642	0.000666324961558	0.10814966683800001	0.08882624295230002	0.00358790363916	0.0152742183496	0.019682214249099998
Bifidobacterium	0.0302921578678	0.0102511532547	0.019682214249099998	0.00476678626345	0.0009738595592000001	0.00415171706817	0.000820092260379	0.051409533572500006	0.044336237826800004	0.000717580727832	0.0169144028703	0.00789338800615
Ruminococcaceae_UCG-014	0.00835468990261	0.0629933367504	0.0539210661199	0.00276781137878	0.000615069195284	0.00461301896463	0.000666324961558	0.0271655561251	0.00256278831369	0.00010251153254700001	0.00153767298821	0.0004613018964630001
Alistipes	0.0284469502819	0.0109687339826	0.046335212711399995	0.00256278831369	0.00358790363916	0.010302409020999999	0.00020502306509499998	0.0191696565864	0.00574064582266	0.0004613018964630001	0.00543311122501	0.0036904151717100002
Klebsiella	0.05222962583290001	0.0102511532547	0.006355715017939999	0.00615069195284	0.00220399794977	0.0048180420297299995	0.000768836494106	0.008508457201439999	0.00825217837007	0.000307534597642	0.0194259354177	0.00112762685802
Anaeroplasma	0.00174269605331	0.000615069195284	0.07883136852900001	0.00225525371604	0.00010251153254700001	0.000512557662737	5.12557662737e-05	0.00789338800615	0.000615069195284	5.12557662737e-05	0.000153767298821	0.000256278831369
Enterococcus	0.0200922603793	0.0045105074320900005	0.000563813429011	0.026037929267000003	0.000717580727832	0.0026652998462300004	0.0009226037929269999	0.00220399794977	0.0018964633521300002	0.0065607380830299995	0.0180932854946	0.000717580727832
Roseburia	0.0219374679651	0.00199897488467	0.0036391594054300002	0.0009738595592000001	0.00112762685802	0.0009226037929269999	5.12557662737e-05	0.0248590466427	0.00553562275756	5.12557662737e-05	0.0039466940030799995	0.000768836494106
[Eubacterium]_coprostanoligenes_group	0.0207073295746	0.00220399794977	0.00686827268068	0.00107637109175	0.0009226037929269999	0.00225525371604	0.000307534597642	0.0138390568939	0.0048180420297299995	0.000153767298821	0.00276781137878	0.000666324961558
Sutterella	0.011276268580200002	0.00379292670425	0.00461301896463	0.00041004613018999996	0.000666324961558	0.00240902101486	0.000512557662737	0.018195797027200002	0.0089697590979	0.00020502306509499998	0.0027165556125100005	0.00220399794977
Subdoligranulum	0.00517683239364	0.0334187596105	0.00240902101486	0.00020502306509499998	0.000666324961558	0.0011788826243	0.000307534597642	0.00589441312148	0.000666324961558	0.000256278831369	0.00404920553562	0.000256278831369
Parabacteroides	0.00722706304459	0.00343413634034	0.0032291132752399997	0.000512557662737	0.000717580727832	0.00112762685802	0.00041004613018999996	0.0150691952845	0.00953357252691	0.00020502306509499998	0.00445925166581	0.00133264992312
Blautia	0.009482316760639998	0.00548436699129	0.0016401845207599998	0.000358790363916	0.000717580727832	0.00128139415684	0.000717580727832	0.011993849308	0.005279343926189999	0.000307534597642	0.00420297283444	0.000820092260379
Lachnospira	0.0101998974885	0.00358790363916	0.0027165556125100005	0.0004613018964630001	0.00123013839057	0.00148641722194	0.000256278831369	0.009277293695540001	0.00399794976935	5.12557662737e-05	0.00599692465402	0.0009226037929269999
Ruminiclostridium_5	0.000358790363916	0.035571501793999996	0.00138390568939	0.0	0.000307534597642	0.000768836494106	0.0	0.0009226037929269999	0.000358790363916	0.0	0.00020502306509499998	5.12557662737e-05
Helicobacter	0.0162480779088	0.00471553049718	0.000358790363916	0.00041004613018999996	0.000820092260379	0.0016914402870299998	5.12557662737e-05	0.004305484366989999	0.00404920553562	0.000256278831369	0.00179395181958	0.0050743208611000006
[Ruminococcus]_torques_group	0.00830343413634	0.00174269605331	0.00615069195284	0.000358790363916	0.00128139415684	0.006355715017939999	0.00020502306509499998	0.00399794976935	0.00353664787289	5.12557662737e-05	0.0029215786775999997	0.000717580727832
Ruminococcus_2	0.00943106099436	0.00399794976935	0.00199897488467	0.000256278831369	0.000307534597642	0.000820092260379	0.000512557662737	0.00732957457714	0.0032803690415199997	0.000256278831369	0.0056893900563799995	0.000256278831369
Faecalitalea	0.0	0.0	0.000615069195284	5.12557662737e-05	0.0	0.0	0.0	0.0026652998462300004	0.00133264992312	0.0253203485392	0.00107637109175	0.00020502306509499998
Lachnospiraceae_NK4A136_group	0.00784213223988	0.0060481804203	0.00235776524859	0.000871348026653	0.000358790363916	0.0009226037929269999	0.000307534597642	0.0036904151717100002	0.0025115325474099996	0.00010251153254700001	0.005023065094819999	0.000512557662737
Barnesiella	0.00809841107125	0.0032803690415199997	0.0031778575089699995	0.00020502306509499998	0.000307534597642	0.00158892875448	0.000307534597642	0.00738083034341	0.00261404407996	0.000153767298821	0.00158892875448	0.0009226037929269999
Collinsella	0.0021527421835	0.000256278831369	0.00199897488467	0.000358790363916	0.00020502306509499998	0.00041004613018999996	0.000153767298821	0.010712455151200001	0.007534597642229999	0.000358790363916	0.00307534597642	0.0011788826243
Alloprevotella	0.012250128139400001	0.00179395181958	0.000871348026653	0.000307534597642	0.000512557662737	0.00133264992312	0.00010251153254700001	0.00358790363916	0.00153767298821	0.0	0.00225525371604	0.0033828805740599996
Acinetobacter	0.0009738595592000001	0.000358790363916	0.000256278831369	0.0208610968734	0.00199897488467	0.00041004613018999996	0.000820092260379	0.0	0.000563813429011	5.12557662737e-05	0.0014351614556600003	0.000153767298821
Ruminococcaceae_NK4A214_group	0.00138390568939	0.0228600717581	0.000307534597642	0.0	5.12557662737e-05	0.00010251153254700001	0.000153767298821	0.000717580727832	0.000153767298821	5.12557662737e-05	0.000307534597642	0.000153767298821
others	0.37719118400809415	0.3849820604816116	0.376524859046957	0.0470015376729719	0.0234238851870835	0.07262942080986096	0.009123526396708307	0.2800102511532105	0.14515633008715406	0.014249103024080018	0.16355715017928713	0.04356740133264213
