# Supplementary material for: Influence of Huangqin Decoction on the immune function and fecal microbiome of chicks after experimental infection with Escherichia coli O78
Source: Sci Rep. 2022 Oct 5;12:16632. doi: 10.1038/s41598-022-20709-3 (PMC9534884; doi:10.1038/s41598-022-20709-3)
Supplement: Supplementary file 1 — Supplementary Information. [file 41598_2022_20709_MOESM1_ESM.zip › supplementary file/S5-Gut microorganism/S5-2.6.2-Phylum level analysis/Top30_phylum.xls]

Taxonomy	C.SD1	C.SD2	C.SD3	C.HSG1	C.HSG2	C.HSG3	C.HSZ1	C.HSZ2	C.HSZ3	C.HGZ1	C.HGZ2	C.HGZ3	C.SGZ1	C.SGZ2	C.SGZ3	C.ENR1	C.ENR2	C.ENR3	C.CG1	C.CG2	C.CG3
Firmicutes	0.321343596921	0.0524842547236	0.334149755073	0.367249825052	0.36564030790799995	0.655283414976	0.660041987404	0.7509447165850001	0.8234429671100001	0.37088873338	0.394681595521	0.309097270819	0.34079776067199996	0.39594121763499995	0.37144856543000004	0.934359692092	0.444856543037	0.349475157453	0.722743177047	0.339958012596	0.00846745976207
Bacteroidetes	0.522043386984	0.07767669699089999	0.606228131561	0.534919524143	0.548425472358	0.10321903429	0.302659202239	0.226452064381	0.164100769769	0.578936319104	0.535619314206	0.499720083975	0.596431070679	0.524912526242	0.575577326802	0.058922323303	0.506927921624	0.5799160251919999	0.0346396081176	0.570188943317	0.0067879636109200005
Proteobacteria	0.054513645906199996	0.867879636109	0.0338698390483	0.0622813156053	0.054513645906199996	0.217984604619	0.0170048985304	0.010286913925799999	0.0067879636109200005	0.021903428971299998	0.0388383484955	0.15577326802000002	0.0295311406578	0.048425472358300005	0.018194541637500002	0.0030790762771199997	0.025892232330299997	0.0340797760672	0.240517844647	0.045906228131599995	0.9843247025890001
Actinobacteria	0.021833449964999998	0.0013995801259600001	0.0174247725682	0.0296011196641	0.023093072078400004	0.014625612316299998	0.015325402379299998	0.00895731280616	0.0038488453464000003	0.021553533939799998	0.019804058782400002	0.0270118964311	0.0242827151854	0.0213435969209	0.021553533939799998	0.00209937018894	0.014135759272200002	0.022953114065799998	0.0016794961511500002	0.0279216235129	0.000349895031491
Tenericutes	0.042337298810400006	0.000139958012596	0.00202939118265	0.000839748075577	0.00202939118265	6.99790062981e-05	0.00230930720784	0.0006997900629810001	0.00020993701889400002	0.000349895031491	0.000559832050385	0.00265920223933	0.00202939118265	0.000769769069279	0.005248425472359999	0.000139958012596	0.000559832050385	0.00468859342197	0.000139958012596	0.0015395381385599999	0.0
Epsilonbacteraeota	0.00594821553534	0.00020993701889400002	0.00181945416375	0.0017494751574500002	0.0016095171448599998	0.0015395381385599999	0.000489853044087	0.0006298110566830001	0.0006298110566830001	0.00209937018894	0.0030790762771199997	0.0030790762771199997	0.0036389083275	0.00335899230231	0.00132960111966	0.000279916025192	0.00300909727082	0.004828551434569999	6.99790062981e-05	0.00664800559832	0.0
Fusobacteria	0.00566829951015	0.000139958012596	0.0015395381385599999	0.00188943317005	0.0	0.0021693491952399996	0.000279916025192	6.99790062981e-05	0.00020993701889400002	0.0006997900629810001	0.000559832050385	0.00111966410077	0.000279916025192	0.000769769069279	0.000769769069279	6.99790062981e-05	0.0006298110566830001	0.000769769069279	6.99790062981e-05	0.000909727081875	6.99790062981e-05
Cyanobacteria	0.00405878236529	0.0	6.99790062981e-05	0.000139958012596	0.00020993701889400002	0.000139958012596	0.000489853044087	0.000139958012596	0.000279916025192	0.00020993701889400002	0.000839748075577	0.0006997900629810001	0.000559832050385	0.0013995801259600001	0.00132960111966	0.00104968509447	0.000769769069279	0.000979706088174	0.0	0.0	0.0
Gemmatimonadetes	0.00286913925822	0.0	0.00041987403778900005	0.0	0.00118964310707	0.000909727081875	0.0	0.000909727081875	0.0	0.000279916025192	0.000559832050385	0.000489853044087	0.000559832050385	0.000559832050385	0.0	0.0	0.0006298110566830001	0.0013995801259600001	0.0	0.00111966410077	0.0
Acidobacteria	0.00195941217635	0.0	0.0	0.000139958012596	0.000349895031491	0.00188943317005	0.00020993701889400002	0.0	0.000139958012596	0.000349895031491	0.000979706088174	0.00020993701889400002	0.0012596221133699998	0.0006997900629810001	0.0	0.0	0.0006298110566830001	0.000559832050385	0.0	0.000979706088174	0.0
Nitrospirae	0.000489853044087	0.0	0.000349895031491	0.000139958012596	0.000979706088174	0.000349895031491	0.0	0.0006997900629810001	6.99790062981e-05	0.000279916025192	0.0013995801259600001	0.0	0.0	0.0006997900629810001	0.0006997900629810001	0.0	0.00041987403778900005	0.0	6.99790062981e-05	0.0013995801259600001	0.0
Deferribacteres	0.000559832050385	0.0	0.00041987403778900005	0.0	0.000349895031491	6.99790062981e-05	0.000139958012596	0.0	0.0	0.0006997900629810001	0.000909727081875	0.0	0.0	0.0	0.0	0.0	0.000559832050385	0.0	0.0	0.00020993701889400002	0.0
Spirochaetes	0.0	0.0	0.0	6.99790062981e-05	0.000349895031491	0.0	0.0	0.0	0.0	0.0006298110566830001	0.000279916025192	0.000139958012596	0.0	0.000769769069279	0.0006997900629810001	0.0	0.000349895031491	0.0	0.0	0.0	0.0
Chloroflexi	0.0	0.0	0.000349895031491	0.0006997900629810001	0.0006298110566830001	0.0	0.0	0.0	6.99790062981e-05	0.0	0.000489853044087	0.0	0.0	0.0	0.0	0.0	0.00041987403778900005	0.0	6.99790062981e-05	0.000139958012596	0.0
Patescibacteria	0.0	0.0	0.00020993701889400002	0.0	0.0	0.0	6.99790062981e-05	0.0	0.0	0.0	0.0006298110566830001	0.0	0.0	0.0	0.0	0.0	0.0	0.0	0.0	0.0006997900629810001	0.0
Fibrobacteres	0.0	0.0	0.0	0.0	0.0	0.0	0.0	6.99790062981e-05	0.0	0.0	0.0	0.0	0.0	0.000279916025192	0.0	0.0	0.0	0.0	0.0	0.000769769069279	0.0
Dependentiae	0.0	0.0	0.00104968509447	0.0	0.0	0.0	0.0	0.0	0.0	0.0	0.0	0.0	0.0	0.0	0.0	0.0	0.0	0.0	0.0	0.0	0.0
Elusimicrobia	0.0	0.0	0.0	0.0	0.0006298110566830001	0.0	0.0	0.0	0.0	0.0	0.0	0.0	0.0	0.0	0.0	0.0	0.0	0.0	0.0	0.000349895031491	0.0
Rokubacteria	0.0	0.0	0.0	0.0	0.0	0.0	0.0	0.0	0.0	0.0	0.0	0.0	0.0	0.0	0.000489853044087	0.0	0.0	0.0	0.0	0.000349895031491	0.0
Verrucomicrobia	0.000489853044087	0.0	0.0	0.0	0.0	0.0	0.0	0.0	0.0	0.0	0.0	0.0	0.0	0.0	0.0	0.0	0.0	0.000139958012596	0.0	0.0	0.0
Dadabacteria	0.0	0.0	0.0	0.0	0.0	0.0	0.0	0.0	0.0	0.0	0.0	0.0	0.0	0.0	0.0	0.0	6.99790062981e-05	0.00020993701889400002	0.0	0.0	0.0
Zixibacteria	0.000279916025192	0.0	0.0	0.0	0.0	0.0	0.0	0.0	0.0	0.0	0.0	0.0	0.0	0.0	0.0	0.0	0.0	0.0	0.0	0.0	0.0
Latescibacteria	0.0	0.0	0.0	0.0	0.0	0.0	0.00020993701889400002	0.0	0.0	0.0	0.0	0.0	0.0	0.0	0.0	0.0	0.0	0.0	0.0	0.0	0.0
GAL15	0.0	0.0	0.0	0.0	0.0	0.0	0.0	0.0	0.0	0.0	0.0	0.0	6.99790062981e-05	0.0	0.0	0.0	0.0	0.0	0.0	0.0	0.0
Cloacimonetes	0.0	6.99790062981e-05	0.0	0.0	0.0	0.0	0.0	0.0	0.0	0.0	0.0	0.0	0.0	0.0	0.0	0.0	0.0	0.0	0.0	0.0	0.0
