# Supplementary material for: Influence of Huangqin Decoction on the immune function and fecal microbiome of chicks after experimental infection with Escherichia coli O78
Source: Sci Rep. 2022 Oct 5;12:16632. doi: 10.1038/s41598-022-20709-3 (PMC9534884; doi:10.1038/s41598-022-20709-3)
Supplement: Supplementary file 1 — Supplementary Information. [file 41598_2022_20709_MOESM1_ESM.zip › supplementary file/S5-Gut microorganism/S5-2.6.2-Phylum level analysis/phylum.xls]

Taxonomy	D.SD1	D.SD2	D.SD3	D.HSG1	D.HSZ1	D.HSZ2	D.HSZ3	D.HGZ1	D.HGZ3	D.SGZ3	D.ENR1	D.ENR2
Firmicutes	0.39871860584299995	0.823680164018	0.455766273706	0.155458739108	0.0819579702717	0.747052793439	0.529882111738	0.36037929266999996	0.311635058944	0.311737570477	0.352537160431	0.38154792414099997
Proteobacteria	0.15873910815	0.036852895950800005	0.198616094311	0.8036391594050001	0.890312660174	0.1913377755	0.458944131215	0.1044079959	0.24223475140999998	0.669554074833	0.48293182983099997	0.518093285495
Bacteroidetes	0.32701178882599996	0.10302409021	0.216043054844	0.0288057406458	0.021578677601200004	0.04782162993340001	0.00891850333162	0.420502306509	0.36201947719099997	0.0167093798052	0.112967708867	0.0802665299846
Actinobacteria	0.058636596617099995	0.0156330087135	0.0230138390569	0.00630445925167	0.00220399794977	0.00553562275756	0.0010251153254700002	0.06724756535109999	0.0557662737058	0.00123013839057	0.025474115838	0.010661199384899999
Tenericutes	0.00374167093798	0.0027165556125100005	0.08626345463860001	0.00240902101486	0.0004613018964630001	0.00107637109175	0.00020502306509499998	0.00978985135828	0.000768836494106	5.12557662737e-05	0.00184520758585	0.000307534597642
Cyanobacteria	0.012608918503299997	0.00492055356228	0.0036904151717100002	0.000717580727832	0.000563813429011	0.00333162480779	0.0004613018964630001	0.0178370066632	0.0119425935418	5.12557662737e-05	0.013018964633500002	0.0029215786775999997
Epsilonbacteraeota	0.0173244490005	0.00548436699129	0.000358790363916	0.00041004613018999996	0.0009738595592000001	0.0016914402870299998	5.12557662737e-05	0.00517683239364	0.00404920553562	0.000256278831369	0.00179395181958	0.0050743208611000006
Fusobacteria	0.0031266017426999997	0.00276781137878	0.0036391594054300002	0.000666324961558	0.000358790363916	0.000768836494106	0.000307534597642	0.0079958995387	0.00789338800615	0.000307534597642	0.00184520758585	0.000871348026653
Acidobacteria	0.00953357252691	0.00225525371604	0.000871348026653	0.00041004613018999996	0.00041004613018999996	0.00041004613018999996	0.000153767298821	0.0019477191184000002	0.00138390568939	0.0	0.00287032291133	0.00020502306509499998
Other	0.00343413634034	0.000512557662737	0.010712455151200001	0.000871348026653	0.000666324961558	0.000256278831369	0.0	0.002101486417226	0.000563813429011	0.0	0.0	0.0
Spirochaetes	0.00379292670425	0.00020502306509499998	5.12557662737e-05	0.00010251153254700001	0.000153767298821	0.0	0.0	0.0010251153254700002	0.000153767298821	0.00010251153254700001	0.00158892875448	0.0
Gemmatimonadetes	0.0016401845207599998	0.0010251153254700002	0.000358790363916	0.00020502306509499998	0.00010251153254700001	0.0	0.0	0.000871348026653	0.00020502306509499998	0.0	0.0	0.0
Deferribacteres	0.0016914402870299998	0.0	0.000153767298821	0.0	0.0	0.000307534597642	5.12557662737e-05	0.0	0.000666324961558	0.0	0.000615069195284	5.12557662737e-05
Nitrospirae	0.0	0.0	0.00010251153254700001	0.0	0.000256278831369	0.000153767298821	0.0	0.0004613018964630001	0.000358790363916	0.0	0.0009226037929269999	0.0
Chloroflexi	0.0	0.0	0.0	0.0	0.0	0.0	0.0	0.0	0.0	0.0	0.00112762685802	0.0
Entotheonellaeota	0.0	0.000512557662737	0.000358790363916	0.0	0.0	0.0	0.0	0.0	0.0	0.0	0.0	0.0
Zixibacteria	0.0	0.00041004613018999996	0.0	0.0	0.0	0.0	0.0	0.000256278831369	0.0	0.0	0.0	0.0
Dependentiae	0.0	0.0	0.0	0.0	0.0	0.0	0.0	0.0	0.0	0.0	0.0004613018964630001	0.0
Fibrobacteres	0.0	0.0	0.0	0.0	0.0	0.0	0.0	0.0	0.000358790363916	0.0	0.0	0.0
BRC1	0.0	0.0	0.0	0.0	0.0	0.000256278831369	0.0	0.0	0.0	0.0	0.0	0.0
